# Supplementary material for: Prostate cancer cell-platelet bidirectional signaling promotes calcium mobilization, invasion and apoptotic resistance via distinct receptor-ligand pairs
Source: Sci Rep. 2023 Feb 17;13:2864. doi: 10.1038/s41598-023-29450-x (PMC9938282; doi:10.1038/s41598-023-29450-x)
Supplement: Supplementary file 2 — Supplementary Information 2. [file 41598_2023_29450_MOESM2_ESM.xlsx]

## Sheet: SupplementaryTable1_PCa_RNASeq
Supplementary Table 1. RNASeq results for prostate cancer cell lines MDA PCa 2b and RC77 T/E. Expression value given as transcripts per million (TPM).
XLOC_id	gene_short_name	MDAPCa2b TPM	RC77T/E TPM	Mean TPM	SE TPM	ENSG	Gene_description	Chr	Start	End	Gene_type
XLOC_012808	A1BG	0.0531974	3.13938	1.59629	1.54309	ENSG00000121410	alpha-1-B glycoprotein [Source:HGNC Symbol;Acc:HGNC:5]	19	58345178	58353492	protein_coding
XLOC_012017	A1BG-AS1	4.54e-32	2.45946	1.22973	1.22973	ENSG00000268895	A1BG antisense RNA 1 [Source:HGNC Symbol;Acc:HGNC:37133]	19	58347718	58355455	lncRNA
XLOC_003102	A1CF	0.00231616	0.020873	0.0115946	0.00927842	ENSG00000148584	APOBEC1 complementation factor [Source:HGNC Symbol;Acc:HGNC:24086]	10	50799409	50885675	protein_coding
XLOC_005573	A2M	0.0963053	0.00613238	0.0512188	0.0450865	ENSG00000175899	alpha-2-macroglobulin [Source:HGNC Symbol;Acc:HGNC:7]	12	9067664	9116229	protein_coding
XLOC_004970	A2M-AS1	0.331687	0.14384	0.237763	0.0939235	ENSG00000245105	A2M antisense RNA 1 [Source:HGNC Symbol;Acc:HGNC:27057]	12	9065163	9068689	lncRNA
XLOC_004967	A2ML1	0	5.522	2.761	2.761	ENSG00000166535	alpha-2-macroglobulin like 1 [Source:HGNC Symbol;Acc:HGNC:23336]	12	8822621	8887001	protein_coding
XLOC_005575	A2MP1	0.0275875	0.0143113	0.0209494	0.0066381	ENSG00000256069	alpha-2-macroglobulin pseudogene 1 [Source:HGNC Symbol;Acc:HGNC:8]	12	9228533	9275817	transcribed_unprocessed_pseudogene
XLOC_001507	A3GALT2	0.0142827	0.329769	0.172026	0.157743	ENSG00000184389	alpha 1,3-galactosyltransferase 2 [Source:HGNC Symbol;Acc:HGNC:30005]	1	33306766	33321098	protein_coding
XLOC_015927	A4GALT	0.914061	15.3538	8.13393	7.21987	ENSG00000128274	alpha 1,4-galactosyltransferase (P blood group) [Source:HGNC Symbol;Acc:HGNC:18149]	22	42692121	42721298	protein_coding
XLOC_017096	A4GNT	0	0.050876	0.025438	0.025438	ENSG00000118017	alpha-1,4-N-acetylglucosaminyltransferase [Source:HGNC Symbol;Acc:HGNC:17968]	3	138123713	138132390	protein_coding
XLOC_010277	AA06	0	0	0	0	ENSG00000265544	uncharacterized LOC100506677 [Source:NCBI gene (formerly Entrezgene);Acc:100506677]	17	33529787	33533760	lncRNA
XLOC_005792	AAAS	28.6879	24.6085	26.6482	2.0397	ENSG00000094914	aladin WD repeat nucleoporin [Source:HGNC Symbol;Acc:HGNC:13666]	12	53307456	53324864	protein_coding
XLOC_005465	AACS	29.5309	11.5524	20.5417	8.98925	ENSG00000081760	acetoacetyl-CoA synthetase [Source:HGNC Symbol;Acc:HGNC:21298]	12	125065434	125143333	protein_coding
XLOC_019292	AACSP1	4.09928	0	2.04964	2.04964	ENSG00000250420	acetoacetyl-CoA synthetase pseudogene 1 [Source:HGNC Symbol;Acc:HGNC:18226]	5	178764861	178818435	transcribed_unprocessed_pseudogene
XLOC_016495	AADAC	0	0.230409	0.115205	0.115205	ENSG00000114771	arylacetamide deacetylase [Source:HGNC Symbol;Acc:HGNC:17]	3	151814073	151828488	protein_coding
XLOC_016493	AADACL2	0	0	0	0	ENSG00000197953	arylacetamide deacetylase like 2 [Source:HGNC Symbol;Acc:HGNC:24427]	3	151733916	151761339	protein_coding
XLOC_017145	AADACL2-AS1	0	0	0	0	ENSG00000242908	AADACL2 antisense RNA 1 [Source:HGNC Symbol;Acc:HGNC:50301]	3	151751443	151928175	lncRNA
XLOC_000104	AADACL3	0	0	0	0	ENSG00000188984	arylacetamide deacetylase like 3 [Source:HGNC Symbol;Acc:HGNC:32037]	1	12716110	12728760	protein_coding
XLOC_000103	AADACL4	0	0	0	0	ENSG00000204518	arylacetamide deacetylase like 4 [Source:HGNC Symbol;Acc:HGNC:32038]	1	12644085	12667076	protein_coding
XLOC_016494	AADACP1	0	0.226498	0.113249	0.113249	ENSG00000240602	arylacetamide deacetylase pseudogene 1 [Source:HGNC Symbol;Acc:HGNC:50305]	3	151770396	151784945	transcribed_unprocessed_pseudogene
XLOC_018165	AADAT	68.0943	3.5554	35.8248	32.2694	ENSG00000109576	aminoadipate aminotransferase [Source:HGNC Symbol;Acc:HGNC:17929]	4	170060222	170091699	protein_coding
XLOC_008158	AAGAB	23.4967	17.0314	20.2641	3.23265	ENSG00000103591	alpha and gamma adaptin binding protein [Source:HGNC Symbol;Acc:HGNC:25662]	15	67200667	67255195	protein_coding
XLOC_013856	AAK1	6.12941	2.27488	4.20214	1.92727	ENSG00000115977	AP2 associated kinase 1 [Source:HGNC Symbol;Acc:HGNC:19679]	2	69457997	69674349	protein_coding
XLOC_003933	AAMDC	23.2189	15.5789	19.3989	3.82	ENSG00000087884	adipogenesis associated Mth938 domain containing [Source:HGNC Symbol;Acc:HGNC:30205]	11	77821109	77918432	protein_coding
XLOC_014293	AAMP	124.517	41.3353	82.9262	41.5909	ENSG00000127837	angio associated migratory cell protein [Source:HGNC Symbol;Acc:HGNC:18]	2	218264129	218270178	protein_coding
XLOC_009944	AANAT	0	0.143889	0.0719445	0.0719445	ENSG00000129673	aralkylamine N-acetyltransferase [Source:HGNC Symbol;Acc:HGNC:19]	17	76453351	76470117	protein_coding
XLOC_014584	AAR2	21.761	21.4427	21.6018	0.15915	ENSG00000131043	AAR2 splicing factor [Source:HGNC Symbol;Acc:HGNC:15886]	20	36236131	36270918	protein_coding
XLOC_023240	AARD	0.0452803	0.142745	0.0940127	0.0487324	ENSG00000205002	alanine and arginine rich domain containing protein [Source:HGNC Symbol;Acc:HGNC:33842]	8	116938207	116944487	protein_coding
XLOC_020252	AARS2	7.77908	8.49276	8.13592	0.35684	ENSG00000124608	alanyl-tRNA synthetase 2, mitochondrial [Source:HGNC Symbol;Acc:HGNC:21022]	6	44298731	44313347	protein_coding
XLOC_010428	AARSD1	29.3466	15.7601	22.5533	6.79325	ENSG00000266967	alanyl-tRNA synthetase domain containing 1 [Source:HGNC Symbol;Acc:HGNC:28417]	17	42950526	42964498	protein_coding
XLOC_017906	AASDH	4.82671	7.09155	5.95913	1.13242	ENSG00000157426	aminoadipate-semialdehyde dehydrogenase [Source:HGNC Symbol;Acc:HGNC:23993]	4	56338287	56387508	protein_coding
XLOC_004001	AASDHPPT	18.32	17.2009	17.7604	0.55955	ENSG00000149313	aminoadipate-semialdehyde dehydrogenase-phosphopantetheinyl transferase [Source:HGNC Symbol;Acc:HGNC:14235]	11	106075501	106098699	protein_coding
XLOC_022778	AASS	1.62538	7.85474	4.74006	3.11468	ENSG00000008311	aminoadipate-semialdehyde synthase [Source:HGNC Symbol;Acc:HGNC:17366]	7	122064583	122144308	protein_coding
XLOC_009631	AATF	28.4946	21.1688	24.8317	3.6629	ENSG00000275700	apoptosis antagonizing transcription factor [Source:HGNC Symbol;Acc:HGNC:19235]	17	36948925	37056871	protein_coding
XLOC_010721	AATK	0.61923	0.744292	0.681761	0.062531	ENSG00000181409	apoptosis associated tyrosine kinase [Source:HGNC Symbol;Acc:HGNC:21]	17	81110487	81166221	protein_coding
XLOC_008460	ABAT	3.1847	3.48188	3.33329	0.14859	ENSG00000183044	4-aminobutyrate aminotransferase [Source:HGNC Symbol;Acc:HGNC:23]	16	8674596	8784575	protein_coding
XLOC_024582	ABCA1	0.0199533	3.76244	1.8912	1.87124	ENSG00000165029	ATP binding cassette subfamily A member 1 [Source:HGNC Symbol;Acc:HGNC:29]	9	104781006	104928155	protein_coding
XLOC_010629	ABCA10	4.21312	3.60097	3.90705	0.306075	ENSG00000154263	ATP binding cassette subfamily A member 10 [Source:HGNC Symbol;Acc:HGNC:30]	17	69147214	69244846	protein_coding
XLOC_017770	ABCA11P	9.64666	13.526	11.5863	1.93967	ENSG00000251595	ATP binding cassette subfamily A member 11, pseudogene [Source:HGNC Symbol;Acc:HGNC:31]	4	425435	474129	transcribed_processed_pseudogene
XLOC_014279	ABCA12	0.0318822	1.07335	0.552616	0.520734	ENSG00000144452	ATP binding cassette subfamily A member 12 [Source:HGNC Symbol;Acc:HGNC:14637]	2	214931542	215138626	protein_coding
XLOC_021921	ABCA13	0.00507112	0.255925	0.130498	0.125427	ENSG00000179869	ATP binding cassette subfamily A member 13 [Source:HGNC Symbol;Acc:HGNC:14638]	7	48171458	48647497	protein_coding
XLOC_008402	ABCA17P	0.0403689	0.223147	0.131758	0.091389	ENSG00000238098	ATP binding cassette subfamily A member 17, pseudogene [Source:HGNC Symbol;Acc:HGNC:32972]	16	2339150	2426699	transcribed_unitary_pseudogene
XLOC_024782	ABCA2	30.1405	12.9053	21.5229	8.6176	ENSG00000107331	ATP binding cassette subfamily A member 2 [Source:HGNC Symbol;Acc:HGNC:32]	9	137007234	137028915	protein_coding
XLOC_008937	ABCA3	3.98599	0.642114	2.31405	1.67194	ENSG00000167972	ATP binding cassette subfamily A member 3 [Source:HGNC Symbol;Acc:HGNC:33]	16	2275881	2340746	protein_coding
XLOC_001754	ABCA4	0.0196366	0.00404597	0.0118413	0.00779531	ENSG00000198691	ATP binding cassette subfamily A member 4 [Source:HGNC Symbol;Acc:HGNC:34]	1	93992834	94121148	protein_coding
XLOC_010627	ABCA6	0.00362782	0.0387004	0.0211641	0.0175363	ENSG00000154262	ATP binding cassette subfamily A member 6 [Source:HGNC Symbol;Acc:HGNC:36]	17	69078702	69141895	protein_coding
XLOC_011183	ABCA7	4.66136	9.3086	6.98498	2.32362	ENSG00000064687	ATP binding cassette subfamily A member 7 [Source:HGNC Symbol;Acc:HGNC:37]	19	1039997	1065572	protein_coding
XLOC_010625	ABCA8	0	0	0	0	ENSG00000141338	ATP binding cassette subfamily A member 8 [Source:HGNC Symbol;Acc:HGNC:38]	17	68867289	68955392	protein_coding
XLOC_010626	ABCA9	0.00283852	0.0093707	0.00610461	0.00326609	ENSG00000154258	ATP binding cassette subfamily A member 9 [Source:HGNC Symbol;Acc:HGNC:39]	17	68974488	69060949	protein_coding
XLOC_022638	ABCB1	0	0.0157166	0.0078583	0.0078583	ENSG00000085563	ATP binding cassette subfamily B member 1 [Source:HGNC Symbol;Acc:HGNC:40]	7	87503017	87713323	protein_coding
XLOC_002358	ABCB10	10.4102	9.2872	9.8487	0.5615	ENSG00000135776	ATP binding cassette subfamily B member 10 [Source:HGNC Symbol;Acc:HGNC:41]	1	229516582	229558707	protein_coding
XLOC_014146	ABCB11	0	0	0	0	ENSG00000073734	ATP binding cassette subfamily B member 11 [Source:HGNC Symbol;Acc:HGNC:42]	2	168915498	169031324	protein_coding
XLOC_022637	ABCB4	0.00377823	0.00380487	0.00379155	1.33e-05	ENSG00000005471	ATP binding cassette subfamily B member 4 [Source:HGNC Symbol;Acc:HGNC:45]	7	87401696	87480435	protein_coding
XLOC_021817	ABCB5	0.0788461	0	0.0394231	0.0394231	ENSG00000004846	ATP binding cassette subfamily B member 5 [Source:HGNC Symbol;Acc:HGNC:46]	7	20615667	20777038	protein_coding
XLOC_014310	ABCB6	44.8249	8.95857	26.8917	17.9332	ENSG00000115657	ATP binding cassette subfamily B member 6 (Langereis blood group) [Source:HGNC Symbol;Acc:HGNC:47]	2	219209772	219218994	protein_coding
XLOC_025603	ABCB7	10.0842	10.9196	10.5019	0.4177	ENSG00000131269	ATP binding cassette subfamily B member 7 [Source:HGNC Symbol;Acc:HGNC:48]	X	75051048	75156732	protein_coding
XLOC_022331	ABCB8	8.20947	6.81232	7.51089	0.698575	ENSG00000197150	ATP binding cassette subfamily B member 8 [Source:HGNC Symbol;Acc:HGNC:49]	7	151028422	151047782	protein_coding
XLOC_006096	ABCB9	3.87952	4.36461	4.12207	0.242545	ENSG00000150967	ATP binding cassette subfamily B member 9 [Source:HGNC Symbol;Acc:HGNC:50]	12	122920951	122981649	protein_coding
XLOC_008492	ABCC1	114.302	19.8053	67.0537	47.2484	ENSG00000103222	ATP binding cassette subfamily C member 1 [Source:HGNC Symbol;Acc:HGNC:51]	16	15949138	16143257	protein_coding
XLOC_019631	ABCC10	7.49164	9.52669	8.50916	1.01753	ENSG00000124574	ATP binding cassette subfamily C member 10 [Source:HGNC Symbol;Acc:HGNC:52]	6	43427366	43450427	protein_coding
XLOC_009158	ABCC11	12.9216	0.0579851	6.48979	6.43181	ENSG00000121270	ATP binding cassette subfamily C member 11 [Source:HGNC Symbol;Acc:HGNC:14639]	16	48165773	48247568	protein_coding
XLOC_009157	ABCC12	0.301156	0	0.150578	0.150578	ENSG00000140798	ATP binding cassette subfamily C member 12 [Source:HGNC Symbol;Acc:HGNC:14640]	16	48080882	48156018	protein_coding
XLOC_015109	ABCC13	0	0	0	0	ENSG00000243064	ATP binding cassette subfamily C member 13 (pseudogene) [Source:HGNC Symbol;Acc:HGNC:16022]	21	14236206	14362754	transcribed_unprocessed_pseudogene
XLOC_002782	ABCC2	0.0198851	0.346109	0.182997	0.163112	ENSG00000023839	ATP binding cassette subfamily C member 2 [Source:HGNC Symbol;Acc:HGNC:53]	10	99782640	99852594	protein_coding
XLOC_009803	ABCC3	5.04262	18.7364	11.8895	6.84689	ENSG00000108846	ATP binding cassette subfamily C member 3 [Source:HGNC Symbol;Acc:HGNC:54]	17	50634777	50692253	protein_coding
XLOC_006587	ABCC4	141.182	5.0355	73.1088	68.0733	ENSG00000125257	ATP binding cassette subfamily C member 4 [Source:HGNC Symbol;Acc:HGNC:55]	13	95019835	95301475	protein_coding
XLOC_017222	ABCC5	48.7656	17.2533	33.0095	15.7561	ENSG00000114770	ATP binding cassette subfamily C member 5 [Source:HGNC Symbol;Acc:HGNC:56]	3	183919934	184017939	protein_coding
XLOC_016570	ABCC5-AS1	0.140063	0	0.0700315	0.0700315	ENSG00000223882	ABCC5 antisense RNA 1 [Source:HGNC Symbol;Acc:HGNC:40055]	3	184006338	184011419	lncRNA
XLOC_009024	ABCC6	0.168921	0.535508	0.352214	0.183293	ENSG00000091262	ATP binding cassette subfamily C member 6 [Source:HGNC Symbol;Acc:HGNC:57]	16	16149565	16223522	protein_coding
XLOC_008502	ABCC6P1	0.0276253	0.0429349	0.0352801	0.0076548	ENSG00000256340	ATP binding cassette subfamily C member 6 pseudogene 1 [Source:HGNC Symbol;Acc:HGNC:33352]	16	18571162	18598328	transcribed_unprocessed_pseudogene
XLOC_009014	ABCC6P2	0.0873602	0.469792	0.278576	0.191216	ENSG00000255277	ATP binding cassette subfamily C member 6 pseudogene 2 [Source:HGNC Symbol;Acc:HGNC:33353]	16	14820792	14824702	transcribed_unprocessed_pseudogene
XLOC_004310	ABCC8	0.040373	0	0.0201865	0.0201865	ENSG00000006071	ATP binding cassette subfamily C member 8 [Source:HGNC Symbol;Acc:HGNC:59]	11	17392498	17476894	protein_coding
XLOC_005648	ABCC9	0.00350532	0.0251549	0.0143301	0.0108248	ENSG00000069431	ATP binding cassette subfamily C member 9 [Source:HGNC Symbol;Acc:HGNC:60]	12	21797389	21942543	protein_coding
XLOC_025333	ABCD1	7.98543	1.44928	4.71736	3.26808	ENSG00000101986	ATP binding cassette subfamily D member 1 [Source:HGNC Symbol;Acc:HGNC:61]	X	153724856	153744755	protein_coding
XLOC_005685	ABCD2	0	0.00856143	0.00428072	0.00428072	ENSG00000173208	ATP binding cassette subfamily D member 2 [Source:HGNC Symbol;Acc:HGNC:66]	12	39550033	39619803	protein_coding
XLOC_000545	ABCD3	35.4079	24.5519	29.9799	5.428	ENSG00000117528	ATP binding cassette subfamily D member 3 [Source:HGNC Symbol;Acc:HGNC:67]	1	94418389	94518666	protein_coding
XLOC_007346	ABCD4	7.8448	6.76806	7.30643	0.53837	ENSG00000119688	ATP binding cassette subfamily D member 4 [Source:HGNC Symbol;Acc:HGNC:68]	14	74285269	74303055	protein_coding
XLOC_017670	ABCE1	31.891	34.1888	33.0399	1.1489	ENSG00000164163	ATP binding cassette subfamily E member 1 [Source:HGNC Symbol;Acc:HGNC:69]	4	145098288	145129524	protein_coding
XLOC_019483	ABCF1	36.4764	22.2062	29.3413	7.1351	ENSG00000204574	ATP binding cassette subfamily F member 1 [Source:HGNC Symbol;Acc:HGNC:70]	6	30571393	30597179	protein_coding
XLOC_020702	ABCF1	0	0	0	0	ENSG00000204574	ATP binding cassette subfamily F member 1 [Source:HGNC Symbol;Acc:HGNC:70]	6	30571393	30597179	protein_coding
XLOC_020899	ABCF1	0	0	0	0	ENSG00000204574	ATP binding cassette subfamily F member 1 [Source:HGNC Symbol;Acc:HGNC:70]	6	30571393	30597179	protein_coding
XLOC_021083	ABCF1	0	0	0	0	ENSG00000204574	ATP binding cassette subfamily F member 1 [Source:HGNC Symbol;Acc:HGNC:70]	6	30571393	30597179	protein_coding
XLOC_021238	ABCF1	0	0	0	0	ENSG00000204574	ATP binding cassette subfamily F member 1 [Source:HGNC Symbol;Acc:HGNC:70]	6	30571393	30597179	protein_coding
XLOC_021421	ABCF1	0	0	0	0	ENSG00000204574	ATP binding cassette subfamily F member 1 [Source:HGNC Symbol;Acc:HGNC:70]	6	30571393	30597179	protein_coding
XLOC_021609	ABCF1	0	0	0	0	ENSG00000204574	ATP binding cassette subfamily F member 1 [Source:HGNC Symbol;Acc:HGNC:70]	6	30571393	30597179	protein_coding
XLOC_022905	ABCF2	26.5994	16.618	21.6087	4.9907	ENSG00000033050	ATP binding cassette subfamily F member 2 [Source:HGNC Symbol;Acc:HGNC:71]	7	151211484	151227205	protein_coding
XLOC_016577	ABCF3	38.4322	18.1754	28.3038	10.1284	ENSG00000161204	ATP binding cassette subfamily F member 3 [Source:HGNC Symbol;Acc:HGNC:72]	3	184186095	184194012	protein_coding
XLOC_015206	ABCG1	2.45526	8.34334	5.3993	2.94404	ENSG00000160179	ATP binding cassette subfamily G member 1 [Source:HGNC Symbol;Acc:HGNC:73]	21	42199689	42297244	protein_coding
XLOC_017998	ABCG2	11.2752	1.11082	6.19301	5.08219	ENSG00000118777	ATP binding cassette subfamily G member 2 (Junior blood group) [Source:HGNC Symbol;Acc:HGNC:74]	4	88090150	88231628	protein_coding
XLOC_004070	ABCG4	0.00296862	0.0741108	0.0385397	0.0355711	ENSG00000172350	ATP binding cassette subfamily G member 4 [Source:HGNC Symbol;Acc:HGNC:13884]	11	119149052	119162653	protein_coding
XLOC_013784	ABCG5	0	0	0	0	ENSG00000138075	ATP binding cassette subfamily G member 5 [Source:HGNC Symbol;Acc:HGNC:13886]	2	43812472	43838865	protein_coding
XLOC_012969	ABCG8	0	0	0	0	ENSG00000143921	ATP binding cassette subfamily G member 8 [Source:HGNC Symbol;Acc:HGNC:13887]	2	43831942	43882988	protein_coding
XLOC_012905	ABHD1	0.6432	0.0141469	0.328673	0.314527	ENSG00000143994	abhydrolase domain containing 1 [Source:HGNC Symbol;Acc:HGNC:17553]	2	27123789	27130812	protein_coding
XLOC_016335	ABHD10	15.0659	12.7688	13.9174	1.14855	ENSG00000144827	abhydrolase domain containing 10, depalmitoylase [Source:HGNC Symbol;Acc:HGNC:25656]	3	111979010	111993368	protein_coding
XLOC_022596	ABHD11	56.2604	7.90511	32.0828	24.1776	ENSG00000106077	abhydrolase domain containing 11 [Source:HGNC Symbol;Acc:HGNC:16407]	7	73736094	73738852	protein_coding
XLOC_014890	ABHD12	65.6908	25.1582	45.4245	20.2663	ENSG00000100997	abhydrolase domain containing 12, lysophospholipase [Source:HGNC Symbol;Acc:HGNC:15868]	20	25294742	25390835	protein_coding
XLOC_006774	ABHD12B	0	0.310524	0.155262	0.155262	ENSG00000131969	abhydrolase domain containing 12B [Source:HGNC Symbol;Acc:HGNC:19837]	14	50872053	50904970	protein_coding
XLOC_006356	ABHD13	5.91402	7.71275	6.81339	0.899365	ENSG00000139826	abhydrolase domain containing 13 [Source:HGNC Symbol;Acc:HGNC:20293]	13	108218392	108234243	protein_coding
XLOC_016206	ABHD14A	108.141	40.9441	74.5426	33.5984	ENSG00000248487	abhydrolase domain containing 14A [Source:HGNC Symbol;Acc:HGNC:24538]	3	51971426	51981196	protein_coding
XLOC_016861	ABHD14B	29.5506	17.4812	23.5159	6.0347	ENSG00000114779	abhydrolase domain containing 14B [Source:HGNC Symbol;Acc:HGNC:28235]	3	51968510	51983409	protein_coding
XLOC_010257	ABHD15	4.09248	4.41909	4.25579	0.163305	ENSG00000168792	abhydrolase domain containing 15 [Source:HGNC Symbol;Acc:HGNC:26971]	17	29560547	29567037	protein_coding
XLOC_020116	ABHD16A	33.8295	15.2512	24.5404	9.28915	ENSG00000204427	abhydrolase domain containing 16A, phospholipase [Source:HGNC Symbol;Acc:HGNC:13921]	6	31686955	31703356	protein_coding
XLOC_020823	ABHD16A	0	0	0	0	ENSG00000204427	abhydrolase domain containing 16A, phospholipase [Source:HGNC Symbol;Acc:HGNC:13921]	6	31686955	31703356	protein_coding
XLOC_021013	ABHD16A	0	0	0	0	ENSG00000204427	abhydrolase domain containing 16A, phospholipase [Source:HGNC Symbol;Acc:HGNC:13921]	6	31686955	31703356	protein_coding
XLOC_021185	ABHD16A	0	0	0	0	ENSG00000204427	abhydrolase domain containing 16A, phospholipase [Source:HGNC Symbol;Acc:HGNC:13921]	6	31686955	31703356	protein_coding
XLOC_021348	ABHD16A	0	0	0	0	ENSG00000204427	abhydrolase domain containing 16A, phospholipase [Source:HGNC Symbol;Acc:HGNC:13921]	6	31686955	31703356	protein_coding
XLOC_021539	ABHD16A	0	0	0	0	ENSG00000204427	abhydrolase domain containing 16A, phospholipase [Source:HGNC Symbol;Acc:HGNC:13921]	6	31686955	31703356	protein_coding
XLOC_021709	ABHD16A	0	0	0	0	ENSG00000204427	abhydrolase domain containing 16A, phospholipase [Source:HGNC Symbol;Acc:HGNC:13921]	6	31686955	31703356	protein_coding
XLOC_014759	ABHD16B	6.31392	21.2418	13.7779	7.46394	ENSG00000183260	abhydrolase domain containing 16B [Source:HGNC Symbol;Acc:HGNC:16128]	20	63861498	63862988	protein_coding
XLOC_012059	ABHD17A	53.1657	28.4219	40.7938	12.3719	ENSG00000129968	abhydrolase domain containing 17A, depalmitoylase [Source:HGNC Symbol;Acc:HGNC:28756]	19	1876810	1885496	protein_coding
XLOC_024467	ABHD17B	7.66224	5.75866	6.71045	0.95179	ENSG00000107362	abhydrolase domain containing 17B, depalmitoylase [Source:HGNC Symbol;Acc:HGNC:24278]	9	71862452	71911193	protein_coding
XLOC_007827	ABHD17C	26.5656	13.503	20.0343	6.5313	ENSG00000136379	abhydrolase domain containing 17C, depalmitoylase [Source:HGNC Symbol;Acc:HGNC:26925]	15	80679684	80755621	protein_coding
XLOC_007875	ABHD2	46.0676	14.0694	30.0685	15.9991	ENSG00000140526	abhydrolase domain containing 2, acylglycerol lipase [Source:HGNC Symbol;Acc:HGNC:18717]	15	89087459	89202355	protein_coding
XLOC_011028	ABHD3	16.6338	13.2319	14.9329	1.70095	ENSG00000158201	abhydrolase domain containing 3, phospholipase [Source:HGNC Symbol;Acc:HGNC:18718]	18	21650901	21704780	protein_coding
XLOC_006689	ABHD4	25.625	13.6034	19.6142	6.0108	ENSG00000100439	abhydrolase domain containing 4, N-acyl phospholipase B [Source:HGNC Symbol;Acc:HGNC:20154]	14	22598290	22612963	protein_coding
XLOC_016122	ABHD5	5.76125	3.27939	4.52032	1.24093	ENSG00000011198	abhydrolase domain containing 5, lysophosphatidic acid acyltransferase [Source:HGNC Symbol;Acc:HGNC:21396]	3	43690108	43734371	protein_coding
XLOC_016233	ABHD6	4.78608	2.26188	3.52398	1.2621	ENSG00000163686	abhydrolase domain containing 6, acylglycerol lipase [Source:HGNC Symbol;Acc:HGNC:21398]	3	58237532	58295693	protein_coding
XLOC_012300	ABHD8	13.299	10.564	11.9315	1.3675	ENSG00000127220	abhydrolase domain containing 8 [Source:HGNC Symbol;Acc:HGNC:23759]	19	17292131	17310236	protein_coding
XLOC_003013	ABI1	12.1047	26.3173	19.211	7.1063	ENSG00000136754	abl interactor 1 [Source:HGNC Symbol;Acc:HGNC:11320]	10	26746593	26861087	protein_coding
XLOC_013456	ABI2	9.12767	11.2213	10.1745	1.04682	ENSG00000138443	abl interactor 2 [Source:HGNC Symbol;Acc:HGNC:24011]	2	203328280	203447728	protein_coding
XLOC_009781	ABI3	0.0187522	0.0262976	0.0225249	0.0037727	ENSG00000108798	ABI family member 3 [Source:HGNC Symbol;Acc:HGNC:29859]	17	49210411	49223225	protein_coding
XLOC_016964	ABI3BP	0	0.339597	0.169798	0.169798	ENSG00000154175	ABI family member 3 binding protein [Source:HGNC Symbol;Acc:HGNC:17265]	3	100749156	100993515	protein_coding
XLOC_024192	ABL1	18.637	17.3795	18.0083	0.62875	ENSG00000097007	ABL proto-oncogene 1, non-receptor tyrosine kinase [Source:HGNC Symbol;Acc:HGNC:76]	9	130713016	130887675	protein_coding
XLOC_002166	ABL2	3.14999	6.19655	4.67327	1.52328	ENSG00000143322	ABL proto-oncogene 2, non-receptor tyrosine kinase [Source:HGNC Symbol;Acc:HGNC:77]	1	179099330	179229684	protein_coding
XLOC_003316	ABLIM1	14.7546	13.3138	14.0342	0.7204	ENSG00000099204	actin binding LIM protein 1 [Source:HGNC Symbol;Acc:HGNC:78]	10	114431112	114768061	protein_coding
XLOC_017815	ABLIM2	1.78276	0.110207	0.946484	0.836276	ENSG00000163995	actin binding LIM protein family member 2 [Source:HGNC Symbol;Acc:HGNC:19195]	4	7965310	8158832	protein_coding
XLOC_018626	ABLIM3	0.394003	10.0451	5.21955	4.82555	ENSG00000173210	actin binding LIM protein family member 3 [Source:HGNC Symbol;Acc:HGNC:29132]	5	149141483	149260542	protein_coding
XLOC_024729	ABO	0.0134322	0	0.0067161	0.0067161	ENSG00000175164	ABO, alpha 1-3-N-acetylgalactosaminyltransferase and alpha 1-3-galactosyltransferase [Source:HGNC Symbol;Acc:HGNC:79]	9	133233278	133276024	protein_coding
XLOC_010023	ABR	17.7667	10.5142	14.1404	3.62625	ENSG00000159842	ABR activator of RhoGEF and GTPase [Source:HGNC Symbol;Acc:HGNC:81]	17	1003519	1229738	protein_coding
XLOC_023676	ABRA	0	0	0	0	ENSG00000174429	actin binding Rho activating protein [Source:HGNC Symbol;Acc:HGNC:30655]	8	106759483	106770244	protein_coding
XLOC_019855	ABRACL	30.9309	55.5011	43.216	12.2851	ENSG00000146386	ABRA C-terminal like [Source:HGNC Symbol;Acc:HGNC:21230]	6	139028745	139043302	protein_coding
XLOC_019424	ABT1	36.1944	13.4745	24.8345	11.3599	ENSG00000146109	activator of basal transcription 1 [Source:HGNC Symbol;Acc:HGNC:17369]	6	26596953	26600739	protein_coding
XLOC_016402	ABTB1	0.89498	13.5695	7.23224	6.33726	ENSG00000114626	ankyrin repeat and BTB domain containing 1 [Source:HGNC Symbol;Acc:HGNC:18275]	3	127672935	127680926	protein_coding
XLOC_004361	ABTB2	4.29493	3.6778	3.98637	0.308565	ENSG00000166016	ankyrin repeat and BTB domain containing 2 [Source:HGNC Symbol;Acc:HGNC:23842]	11	34150987	34358010	protein_coding
XLOC_016743	ACAA1	98.9155	23.9096	61.4126	37.5029	ENSG00000060971	acetyl-CoA acyltransferase 1 [Source:HGNC Symbol;Acc:HGNC:82]	3	38103129	38137242	protein_coding
XLOC_011096	ACAA2	1.20474	18.2237	9.71422	8.50948	ENSG00000167315	acetyl-CoA acyltransferase 2 [Source:HGNC Symbol;Acc:HGNC:83]	18	49782164	49813953	protein_coding
XLOC_010306	ACACA	59.6939	24.6111	42.1525	17.5414	ENSG00000278540	acetyl-CoA carboxylase alpha [Source:HGNC Symbol;Acc:HGNC:84]	17	37084992	37406836	protein_coding
XLOC_005369	ACACB	1.01489	1.26298	1.13894	0.124045	ENSG00000076555	acetyl-CoA carboxylase beta [Source:HGNC Symbol;Acc:HGNC:85]	12	109116587	109268226	protein_coding
XLOC_005387	ACAD10	13.2839	7.05609	10.17	3.1139	ENSG00000111271	acyl-CoA dehydrogenase family member 10 [Source:HGNC Symbol;Acc:HGNC:21597]	12	111686053	111757107	protein_coding
XLOC_017081	ACAD11	6.52869	20.0235	13.2761	6.7474	ENSG00000240303	acyl-CoA dehydrogenase family member 11 [Source:HGNC Symbol;Acc:HGNC:30211]	3	132558138	132660082	protein_coding
XLOC_004141	ACAD8	20.5394	11.653	16.0962	4.4432	ENSG00000151498	acyl-CoA dehydrogenase family member 8 [Source:HGNC Symbol;Acc:HGNC:87]	11	134253548	134265855	protein_coding
XLOC_016409	ACAD9	11.2325	19.1734	15.2029	3.97045	ENSG00000177646	acyl-CoA dehydrogenase family member 9 [Source:HGNC Symbol;Acc:HGNC:21497]	3	128879596	128924003	protein_coding
XLOC_014270	ACADL	0.440286	0	0.220143	0.220143	ENSG00000115361	acyl-CoA dehydrogenase long chain [Source:HGNC Symbol;Acc:HGNC:88]	2	210187126	210225447	protein_coding
XLOC_000486	ACADM	41.5966	18.0308	29.8137	11.7829	ENSG00000117054	acyl-CoA dehydrogenase medium chain [Source:HGNC Symbol;Acc:HGNC:89]	1	75724431	75787575	protein_coding
XLOC_005430	ACADS	24.9924	2.95524	13.9738	11.0186	ENSG00000122971	acyl-CoA dehydrogenase short chain [Source:HGNC Symbol;Acc:HGNC:90]	12	120725774	120740008	protein_coding
XLOC_002890	ACADSB	14.0321	1.19175	7.61193	6.42018	ENSG00000196177	acyl-CoA dehydrogenase short/branched chain [Source:HGNC Symbol;Acc:HGNC:91]	10	123008979	123058290	protein_coding
XLOC_009423	ACADVL	211.53	127	169.265	42.265	ENSG00000072778	acyl-CoA dehydrogenase very long chain [Source:HGNC Symbol;Acc:HGNC:92]	17	7217125	7225266	protein_coding
XLOC_007874	ACAN	0	0	0	0	ENSG00000157766	aggrecan [Source:HGNC Symbol;Acc:HGNC:319]	15	88803436	88875353	protein_coding
XLOC_009427	ACAP1	0.0462661	0.159627	0.102947	0.0566805	ENSG00000072818	ArfGAP with coiled-coil, ankyrin repeat and PH domains 1 [Source:HGNC Symbol;Acc:HGNC:16467]	17	7336529	7351477	protein_coding
XLOC_017272	ACAP2	6.329	8.86218	7.59559	1.26659	ENSG00000114331	ArfGAP with coiled-coil, ankyrin repeat and PH domains 2 [Source:HGNC Symbol;Acc:HGNC:16469]	3	195274745	195443044	protein_coding
XLOC_001255	ACAP3	17.1278	14.484	15.8059	1.3219	ENSG00000131584	ArfGAP with coiled-coil, ankyrin repeat and PH domains 3 [Source:HGNC Symbol;Acc:HGNC:16754]	1	1292390	1309609	protein_coding
XLOC_004007	ACAT1	44.2861	34.6767	39.4814	4.8047	ENSG00000075239	acetyl-CoA acetyltransferase 1 [Source:HGNC Symbol;Acc:HGNC:93]	11	108116695	108147603	protein_coding
XLOC_019915	ACAT2	34.1891	110.908	72.5486	38.3595	ENSG00000120437	acetyl-CoA acetyltransferase 2 [Source:HGNC Symbol;Acc:HGNC:94]	6	159762045	159779112	protein_coding
XLOC_002335	ACBD3	19.9121	22.8798	21.3959	1.48385	ENSG00000182827	acyl-CoA binding domain containing 3 [Source:HGNC Symbol;Acc:HGNC:15453]	1	226144679	226186741	protein_coding
XLOC_009739	ACBD4	11.4753	4.60063	8.03796	3.43734	ENSG00000181513	acyl-CoA binding domain containing 4 [Source:HGNC Symbol;Acc:HGNC:23337]	17	45132600	45144181	protein_coding
XLOC_003017	ACBD5	9.13867	4.95698	7.04782	2.09084	ENSG00000107897	acyl-CoA binding domain containing 5 [Source:HGNC Symbol;Acc:HGNC:23338]	10	27168135	27243046	protein_coding
XLOC_002170	ACBD6	28.4924	32.1468	30.3196	1.8272	ENSG00000230124	acyl-CoA binding domain containing 6 [Source:HGNC Symbol;Acc:HGNC:23339]	1	180269653	180502954	protein_coding
XLOC_002981	ACBD7	0.571016	1.71245	1.14173	0.570717	ENSG00000176244	acyl-CoA binding domain containing 7 [Source:HGNC Symbol;Acc:HGNC:17715]	10	15075475	15088776	protein_coding
XLOC_003602	ACCS	2.20969	1.41815	1.81392	0.39577	ENSG00000110455	1-aminocyclopropane-1-carboxylate synthase homolog (inactive) [Source:HGNC Symbol;Acc:HGNC:23989]	11	44065925	44084237	protein_coding
XLOC_003601	ACCSL	0	0.00973374	0.00486687	0.00486687	ENSG00000205126	1-aminocyclopropane-1-carboxylate synthase homolog (inactive) like [Source:HGNC Symbol;Acc:HGNC:34391]	11	44047981	44059977	protein_coding
XLOC_009228	ACD	7.28633	12.6184	9.95237	2.66603	ENSG00000102977	ACD shelterin complex subunit and telomerase recruitment factor [Source:HGNC Symbol;Acc:HGNC:25070]	16	67657512	67660810	protein_coding
XLOC_009857	ACE	0.10984	0.092154	0.100997	0.008843	ENSG00000159640	angiotensin I converting enzyme [Source:HGNC Symbol;Acc:HGNC:2707]	17	63477061	63498380	protein_coding
XLOC_025407	ACE2	0.0144998	0.100848	0.0576739	0.0431741	ENSG00000130234	angiotensin converting enzyme 2 [Source:HGNC Symbol;Acc:HGNC:13557]	X	15494566	15607236	protein_coding
XLOC_012126	ACER1	4.27468	0	2.13734	2.13734	ENSG00000167769	alkaline ceramidase 1 [Source:HGNC Symbol;Acc:HGNC:18356]	19	6306142	6333612	protein_coding
XLOC_023853	ACER2	8.88253	1.54235	5.21244	3.67009	ENSG00000177076	alkaline ceramidase 2 [Source:HGNC Symbol;Acc:HGNC:23675]	9	19409009	19452505	protein_coding
XLOC_003927	ACER3	10.3762	13.1289	11.7525	1.37635	ENSG00000078124	alkaline ceramidase 3 [Source:HGNC Symbol;Acc:HGNC:16066]	11	76860859	77026797	protein_coding
XLOC_022713	ACHE	3.59218	0.203772	1.89798	1.6942	ENSG00000087085	acetylcholinesterase (Cartwright blood group) [Source:HGNC Symbol;Acc:HGNC:108]	7	100889994	100896974	protein_coding
XLOC_007161	ACIN1	57.0338	43.5914	50.3126	6.7212	ENSG00000100813	apoptotic chromatin condensation inducer 1 [Source:HGNC Symbol;Acc:HGNC:17066]	14	23058564	23095614	protein_coding
XLOC_000840	ACKR1	0.0280924	0	0.0140462	0.0140462	ENSG00000213088	atypical chemokine receptor 1 (Duffy blood group) [Source:HGNC Symbol;Acc:HGNC:4035]	1	159203307	159206500	protein_coding
XLOC_016117	ACKR2	0.541124	0.188035	0.36458	0.176544	ENSG00000144648	atypical chemokine receptor 2 [Source:HGNC Symbol;Acc:HGNC:1565]	3	42804752	42887974	protein_coding
XLOC_013591	ACKR3	0.075858	4.34268	2.20927	2.13341	ENSG00000144476	atypical chemokine receptor 3 [Source:HGNC Symbol;Acc:HGNC:23692]	2	236567787	236582354	protein_coding
XLOC_016431	ACKR4	0.0479109	0.540139	0.294025	0.246114	ENSG00000129048	atypical chemokine receptor 4 [Source:HGNC Symbol;Acc:HGNC:1611]	3	132597270	132618967	protein_coding
XLOC_010405	ACLY	89.6396	79.2619	84.4507	5.18885	ENSG00000131473	ATP citrate lyase [Source:HGNC Symbol;Acc:HGNC:115]	17	41866917	41930542	protein_coding
XLOC_013279	ACMSD	0	1.8e-10	9e-11	9e-11	ENSG00000153086	aminocarboxymuconate semialdehyde decarboxylase [Source:HGNC Symbol;Acc:HGNC:19288]	2	134838616	134902034	protein_coding
XLOC_023867	ACO1	13.6833	18.2953	15.9893	2.306	ENSG00000122729	aconitase 1 [Source:HGNC Symbol;Acc:HGNC:117]	9	32384603	32454769	protein_coding
XLOC_015635	ACO2	66.7868	39.0278	52.9073	13.8795	ENSG00000100412	aconitase 2 [Source:HGNC Symbol;Acc:HGNC:118]	22	41447830	41529273	protein_coding
XLOC_006863	ACOT1	0.0488378	1.16262	0.605729	0.556891	ENSG00000184227	acyl-CoA thioesterase 1 [Source:HGNC Symbol;Acc:HGNC:33128]	14	73537143	73543796	protein_coding
XLOC_000429	ACOT11	2.69325	7.03132	4.86228	2.16904	ENSG00000162390	acyl-CoA thioesterase 11 [Source:HGNC Symbol;Acc:HGNC:18156]	1	54542257	54639192	protein_coding
XLOC_018986	ACOT12	0	0	0	0	ENSG00000172497	acyl-CoA thioesterase 12 [Source:HGNC Symbol;Acc:HGNC:24436]	5	81329996	81394179	protein_coding
XLOC_019391	ACOT13	12.5031	6.92679	9.71495	2.78816	ENSG00000112304	acyl-CoA thioesterase 13 [Source:HGNC Symbol;Acc:HGNC:20999]	6	24667035	24705065	protein_coding
XLOC_006864	ACOT2	0.0372863	10.7808	5.40904	5.37176	ENSG00000119673	acyl-CoA thioesterase 2 [Source:HGNC Symbol;Acc:HGNC:18431]	14	73567620	73575658	protein_coding
XLOC_006865	ACOT4	0.622824	1.86876	1.24579	0.622968	ENSG00000177465	acyl-CoA thioesterase 4 [Source:HGNC Symbol;Acc:HGNC:19748]	14	73591873	73595766	protein_coding
XLOC_006866	ACOT6	0.0236108	0.0489094	0.0362601	0.0126493	ENSG00000205669	acyl-CoA thioesterase 6 [Source:HGNC Symbol;Acc:HGNC:33159]	14	73610945	73619888	protein_coding
XLOC_001300	ACOT7	40.3802	80.6245	60.5023	20.1222	ENSG00000097021	acyl-CoA thioesterase 7 [Source:HGNC Symbol;Acc:HGNC:24157]	1	6264269	6393767	protein_coding
XLOC_014999	ACOT8	21.6401	23.9663	22.8032	1.1631	ENSG00000101473	acyl-CoA thioesterase 8 [Source:HGNC Symbol;Acc:HGNC:15919]	20	45841721	45857405	protein_coding
XLOC_025434	ACOT9	17.5968	35.4032	26.5	8.9032	ENSG00000123130	acyl-CoA thioesterase 9 [Source:HGNC Symbol;Acc:HGNC:17152]	X	23701055	23766475	protein_coding
XLOC_010675	ACOX1	11.6793	4.73583	8.20757	3.47173	ENSG00000161533	acyl-CoA oxidase 1 [Source:HGNC Symbol;Acc:HGNC:119]	17	75941507	75979177	protein_coding
XLOC_016905	ACOX2	0.120804	0.044177	0.0824905	0.0383135	ENSG00000168306	acyl-CoA oxidase 2 [Source:HGNC Symbol;Acc:HGNC:120]	3	58505136	58537283	protein_coding
XLOC_017816	ACOX3	12.7277	4.59465	8.66118	4.06653	ENSG00000087008	acyl-CoA oxidase 3, pristanoyl [Source:HGNC Symbol;Acc:HGNC:121]	4	8366282	8440723	protein_coding
XLOC_013200	ACOXL	2.98397	3.72272	3.35335	0.369375	ENSG00000153093	acyl-CoA oxidase like [Source:HGNC Symbol;Acc:HGNC:25621]	2	110732539	111120610	protein_coding
XLOC_012827	ACP1	68.6151	35.1191	51.8671	16.748	ENSG00000143727	acid phosphatase 1 [Source:HGNC Symbol;Acc:HGNC:122]	2	264140	278283	protein_coding
XLOC_004395	ACP2	52.4971	14.9556	33.7263	18.7707	ENSG00000134575	acid phosphatase 2, lysosomal [Source:HGNC Symbol;Acc:HGNC:123]	11	47239302	47248906	protein_coding
XLOC_012219	ACP5	0.0908144	3.96226	2.02654	1.93572	ENSG00000102575	acid phosphatase 5, tartrate resistant [Source:HGNC Symbol;Acc:HGNC:124]	19	11574653	11579993	protein_coding
XLOC_001884	ACP6	21.844	11.0026	16.4233	5.4207	ENSG00000162836	acid phosphatase 6, lysophosphatidic [Source:HGNC Symbol;Acc:HGNC:29609]	1	147629652	147670524	protein_coding
XLOC_015701	ACR	0	0	0	0	ENSG00000100312	acrosin [Source:HGNC Symbol;Acc:HGNC:126]	22	50738196	50745339	protein_coding
XLOC_005543	ACRBP	0.111452	0.0866078	0.0990299	0.0124221	ENSG00000111644	acrosin binding protein [Source:HGNC Symbol;Acc:HGNC:17195]	12	6638075	6647433	protein_coding
XLOC_004861	ACRV1	4.09783	0.197713	2.14777	1.95006	ENSG00000134940	acrosomal vesicle protein 1 [Source:HGNC Symbol;Acc:HGNC:127]	11	125671522	125680874	protein_coding
XLOC_008228	ACSBG1	0.141827	0.0163229	0.079075	0.0627521	ENSG00000103740	acyl-CoA synthetase bubblegum family member 1 [Source:HGNC Symbol;Acc:HGNC:29567]	15	78167468	78245688	protein_coding
XLOC_011261	ACSBG2	0.037186	0.069768	0.053477	0.016291	ENSG00000130377	acyl-CoA synthetase bubblegum family member 2 [Source:HGNC Symbol;Acc:HGNC:24174]	19	6135247	6193094	protein_coding
XLOC_009797	ACSF2	32.1316	25.8954	29.0135	3.1181	ENSG00000167107	acyl-CoA synthetase family member 2 [Source:HGNC Symbol;Acc:HGNC:26101]	17	50426158	50474845	protein_coding
XLOC_008860	ACSF3	7.47986	4.14389	5.81187	1.66799	ENSG00000176715	acyl-CoA synthetase family member 3 [Source:HGNC Symbol;Acc:HGNC:27288]	16	89088375	89164121	protein_coding
XLOC_018191	ACSL1	52.8466	13.1565	33.0016	19.8451	ENSG00000151726	acyl-CoA synthetase long chain family member 1 [Source:HGNC Symbol;Acc:HGNC:3569]	4	184755595	184826818	protein_coding
XLOC_013539	ACSL3	158.205	70.6691	114.437	43.7679	ENSG00000123983	acyl-CoA synthetase long chain family member 3 [Source:HGNC Symbol;Acc:HGNC:3570]	2	222860942	222944639	protein_coding
XLOC_025677	ACSL4	0.221022	31.7897	16.0054	15.7843	ENSG00000068366	acyl-CoA synthetase long chain family member 4 [Source:HGNC Symbol;Acc:HGNC:3571]	X	109624244	109733403	protein_coding
XLOC_002841	ACSL5	0.324528	0.0833191	0.203924	0.120604	ENSG00000197142	acyl-CoA synthetase long chain family member 5 [Source:HGNC Symbol;Acc:HGNC:16526]	10	112374116	112428379	protein_coding
XLOC_019072	ACSL6	0.0929904	0.022147	0.0575687	0.0354217	ENSG00000164398	acyl-CoA synthetase long chain family member 6 [Source:HGNC Symbol;Acc:HGNC:16496]	5	131949973	132012243	protein_coding
XLOC_009045	ACSM1	3.36882	0.112425	1.74062	1.6282	ENSG00000166743	acyl-CoA synthetase medium chain family member 1 [Source:HGNC Symbol;Acc:HGNC:18049]	16	20623235	20698890	protein_coding
XLOC_008513	ACSM2A	0	0	0	0	ENSG00000183747	acyl-CoA synthetase medium chain family member 2A [Source:HGNC Symbol;Acc:HGNC:32017]	16	20451461	20487669	protein_coding
XLOC_009044	ACSM2B	0	0	0	0	ENSG00000066813	acyl-CoA synthetase medium chain family member 2B [Source:HGNC Symbol;Acc:HGNC:30931]	16	20536226	20576427	protein_coding
XLOC_008514	ACSM3	15.2875	0.80404	8.04577	7.24173	ENSG00000005187	acyl-CoA synthetase medium chain family member 3 [Source:HGNC Symbol;Acc:HGNC:10522]	16	20610243	20797581	protein_coding
XLOC_004954	ACSM4	0	0	0	0	ENSG00000215009	acyl-CoA synthetase medium chain family member 4 [Source:HGNC Symbol;Acc:HGNC:32016]	12	7304072	7328719	protein_coding
XLOC_008512	ACSM5	0	0	0	0	ENSG00000183549	acyl-CoA synthetase medium chain family member 5 [Source:HGNC Symbol;Acc:HGNC:26060]	16	20409534	20441336	protein_coding
XLOC_014886	ACSS1	6.30726	0.513231	3.41025	2.89701	ENSG00000154930	acyl-CoA synthetase short chain family member 1 [Source:HGNC Symbol;Acc:HGNC:16091]	20	25006230	25058980	protein_coding
XLOC_014571	ACSS2	41.1855	82.7732	61.9793	20.7938	ENSG00000131069	acyl-CoA synthetase short chain family member 2 [Source:HGNC Symbol;Acc:HGNC:15814]	20	34872146	34927962	protein_coding
XLOC_005284	ACSS3	0.0222352	0.026713	0.0244741	0.0022389	ENSG00000111058	acyl-CoA synthetase short chain family member 3 [Source:HGNC Symbol;Acc:HGNC:24723]	12	80936414	81261210	protein_coding
XLOC_002356	ACTA1	0.135687	0.0285913	0.0821391	0.0535479	ENSG00000143632	actin alpha 1, skeletal muscle [Source:HGNC Symbol;Acc:HGNC:129]	1	229430365	229434104	protein_coding
XLOC_003200	ACTA2	1.26584	2.92037	2.0931	0.827265	ENSG00000107796	actin alpha 2, smooth muscle [Source:HGNC Symbol;Acc:HGNC:130]	10	88935074	88991339	protein_coding
XLOC_022392	ACTB	764.66	1836.15	1300.4	535.745	ENSG00000075624	actin beta [Source:HGNC Symbol;Acc:HGNC:132]	7	5526409	5563902	protein_coding
XLOC_018919	ACTBL2	0	0.126277	0.0631385	0.0631385	ENSG00000169067	actin beta like 2 [Source:HGNC Symbol;Acc:HGNC:17780]	5	57480018	57482811	protein_coding
XLOC_007994	ACTC1	0	0	0	0	ENSG00000159251	actin alpha cardiac muscle 1 [Source:HGNC Symbol;Acc:HGNC:143]	15	34790230	34795549	protein_coding
XLOC_010733	ACTG1	822.667	976.373	899.52	76.853	ENSG00000184009	actin gamma 1 [Source:HGNC Symbol;Acc:HGNC:144]	17	81509413	81523847	protein_coding
XLOC_000573	ACTG1P4	0.00647959	0.661037	0.333758	0.327279	ENSG00000236085	actin gamma 1 pseudogene 4 [Source:HGNC Symbol;Acc:HGNC:149]	1	103569553	103570674	processed_pseudogene
XLOC_013064	ACTG2	0.0183549	0.316334	0.167344	0.14899	ENSG00000163017	actin gamma 2, smooth muscle [Source:HGNC Symbol;Acc:HGNC:145]	2	73892314	73919865	protein_coding
XLOC_014560	ACTL10	11.2648	2.12953	6.69717	4.56764	ENSG00000288649	actin like 10 [Source:HGNC Symbol;Acc:HGNC:16127]	20	33666943	33668525	protein_coding
XLOC_016556	ACTL6A	50.5659	38.4971	44.5315	6.0344	ENSG00000136518	actin like 6A [Source:HGNC Symbol;Acc:HGNC:24124]	3	179562886	179588407	protein_coding
XLOC_022709	ACTL6B	0.0121012	0	0.0060506	0.0060506	ENSG00000077080	actin like 6B [Source:HGNC Symbol;Acc:HGNC:160]	7	100643097	100656448	protein_coding
XLOC_024073	ACTL7A	0	0	0	0	ENSG00000187003	actin like 7A [Source:HGNC Symbol;Acc:HGNC:161]	9	108862266	108863756	protein_coding
XLOC_024585	ACTL7B	0.0213415	0.0160664	0.018704	0.00263755	ENSG00000148156	actin like 7B [Source:HGNC Symbol;Acc:HGNC:162]	9	108854588	108855986	protein_coding
XLOC_000152	ACTL8	0.927215	0	0.463608	0.463608	ENSG00000117148	actin like 8 [Source:HGNC Symbol;Acc:HGNC:24018]	1	17755333	17827063	protein_coding
XLOC_012169	ACTL9	0	0	0	0	ENSG00000181786	actin like 9 [Source:HGNC Symbol;Acc:HGNC:28494]	19	8697400	8698795	protein_coding
XLOC_007323	ACTN1	26.5816	186.503	106.542	79.9607	ENSG00000072110	actinin alpha 1 [Source:HGNC Symbol;Acc:HGNC:163]	14	68874128	68979440	protein_coding
XLOC_001177	ACTN2	0	0.222637	0.111319	0.111319	ENSG00000077522	actinin alpha 2 [Source:HGNC Symbol;Acc:HGNC:164]	1	236664141	236764631	protein_coding
XLOC_003837	ACTN3	0.00284321	0.00527223	0.00405772	0.00121451	ENSG00000248746	actinin alpha 3 [Source:HGNC Symbol;Acc:HGNC:165]	11	66546395	66563334	protein_coding
XLOC_011594	ACTN4	73.2234	169.246	121.235	48.0113	ENSG00000130402	actinin alpha 4 [Source:HGNC Symbol;Acc:HGNC:166]	19	38647649	38731589	protein_coding
XLOC_006800	ACTR10	18.3722	27.8822	23.1272	4.755	ENSG00000131966	actin related protein 10 [Source:HGNC Symbol;Acc:HGNC:17372]	14	58200080	58235636	protein_coding
XLOC_003282	ACTR1A	48.0957	37.3212	42.7084	5.38725	ENSG00000138107	actin related protein 1A [Source:HGNC Symbol;Acc:HGNC:167]	10	102461881	102502712	protein_coding
XLOC_013966	ACTR1B	50.1092	19.3946	34.7519	15.3573	ENSG00000115073	actin related protein 1B [Source:HGNC Symbol;Acc:HGNC:168]	2	97655939	97664044	protein_coding
XLOC_013025	ACTR2	101.693	120.484	111.088	9.3955	ENSG00000138071	actin related protein 2 [Source:HGNC Symbol;Acc:HGNC:169]	2	65227788	65271253	protein_coding
XLOC_013224	ACTR3	60.9683	46.6044	53.7863	7.18195	ENSG00000115091	actin related protein 3 [Source:HGNC Symbol;Acc:HGNC:170]	2	113890063	113962596	protein_coding
XLOC_022343	ACTR3B	6.57241	3.70638	5.1394	1.43301	ENSG00000133627	actin related protein 3B [Source:HGNC Symbol;Acc:HGNC:17256]	7	152759749	152855378	protein_coding
XLOC_013124	ACTR3BP2	0	0	0	0	ENSG00000226481	ACTR3B pseudogene 2 [Source:HGNC Symbol;Acc:HGNC:38677]	2	91940668	91942040	processed_pseudogene
XLOC_002550	ACTR3BP5	0	0	0	0	ENSG00000227264	ACTR3B pseudogene 5 [Source:HGNC Symbol;Acc:HGNC:38682]	10	38696424	38697902	processed_pseudogene
XLOC_022894	ACTR3C	1.59211	0.763287	1.1777	0.414411	ENSG00000106526	actin related protein 3C [Source:HGNC Symbol;Acc:HGNC:37282]	7	150243916	150323725	protein_coding
XLOC_014607	ACTR5	5.99642	11.1959	8.59616	2.59974	ENSG00000101442	actin related protein 5 [Source:HGNC Symbol;Acc:HGNC:14671]	20	38748460	38772520	protein_coding
XLOC_005328	ACTR6	14.0329	17.2852	15.6591	1.62615	ENSG00000075089	actin related protein 6 [Source:HGNC Symbol;Acc:HGNC:24025]	12	100199122	100241865	protein_coding
XLOC_016886	ACTR8	7.37445	6.12683	6.75064	0.62381	ENSG00000113812	actin related protein 8 [Source:HGNC Symbol;Acc:HGNC:14672]	3	53867066	53882152	protein_coding
XLOC_025727	ACTRT1	0	0	0	0	ENSG00000123165	actin related protein T1 [Source:HGNC Symbol;Acc:HGNC:24027]	X	128050962	128052403	protein_coding
XLOC_000039	ACTRT2	0	0	0	0	ENSG00000169717	actin related protein T2 [Source:HGNC Symbol;Acc:HGNC:24026]	1	3021467	3022903	protein_coding
XLOC_017186	ACTRT3	1.7599	2.30816	2.03403	0.27413	ENSG00000184378	actin related protein T3 [Source:HGNC Symbol;Acc:HGNC:24022]	3	169766921	169769561	protein_coding
XLOC_014112	ACVR1	14.4573	11.9806	13.2189	1.23835	ENSG00000115170	activin A receptor type 1 [Source:HGNC Symbol;Acc:HGNC:171]	2	157736251	157876330	protein_coding
XLOC_005121	ACVR1B	20.4597	11.1306	15.7951	4.66455	ENSG00000135503	activin A receptor type 1B [Source:HGNC Symbol;Acc:HGNC:172]	12	51951699	51997078	protein_coding
XLOC_014111	ACVR1C	0.0356388	0.124549	0.0800939	0.0444551	ENSG00000123612	activin A receptor type 1C [Source:HGNC Symbol;Acc:HGNC:18123]	2	157526767	157628864	protein_coding
XLOC_013298	ACVR2A	5.97371	2.67747	4.32559	1.64812	ENSG00000121989	activin A receptor type 2A [Source:HGNC Symbol;Acc:HGNC:173]	2	147844517	147930826	protein_coding
XLOC_016091	ACVR2B	2.47454	1.4225	1.94852	0.52602	ENSG00000114739	activin A receptor type 2B [Source:HGNC Symbol;Acc:HGNC:174]	3	38453890	38493142	protein_coding
XLOC_016744	ACVR2B-AS1	0.315648	0.0996368	0.207642	0.108006	ENSG00000229589	ACVR2B antisense RNA 1 [Source:HGNC Symbol;Acc:HGNC:44161]	3	38451027	38454820	lncRNA
XLOC_005120	ACVRL1	0.0201241	0	0.010062	0.010062	ENSG00000139567	activin A receptor like type 1 [Source:HGNC Symbol;Acc:HGNC:175]	12	51906908	51923361	protein_coding
XLOC_004602	ACY3	0.016506	0.0346105	0.0255583	0.00905225	ENSG00000132744	aminoacylase 3 [Source:HGNC Symbol;Acc:HGNC:24104]	11	67642555	67650730	protein_coding
XLOC_007355	ACYP1	9.00659	15.7471	12.3768	3.37025	ENSG00000119640	acylphosphatase 1 [Source:HGNC Symbol;Acc:HGNC:179]	14	75053237	75069483	protein_coding
XLOC_012993	ACYP2	10.2169	2.72917	6.47304	3.74386	ENSG00000170634	acylphosphatase 2 [Source:HGNC Symbol;Acc:HGNC:180]	2	53970838	54305300	protein_coding
XLOC_014979	ADA	1.02758	18.2253	9.62644	8.59886	ENSG00000196839	adenosine deaminase [Source:HGNC Symbol;Acc:HGNC:186]	20	44584896	44652252	protein_coding
XLOC_017637	ADAD1	0	0	0	0	ENSG00000164113	adenosine deaminase domain containing 1 [Source:HGNC Symbol;Acc:HGNC:30713]	4	122378966	122429802	protein_coding
XLOC_008822	ADAD2	0.0413428	0.136796	0.0890694	0.0477266	ENSG00000140955	adenosine deaminase domain containing 2 [Source:HGNC Symbol;Acc:HGNC:30714]	16	84191138	84197168	protein_coding
XLOC_007647	ADAL	2.34374	2.713	2.52837	0.18463	ENSG00000168803	adenosine deaminase like [Source:HGNC Symbol;Acc:HGNC:31853]	15	43330672	43354569	protein_coding
XLOC_008107	ADAM10	37.3344	55.7322	46.5333	9.1989	ENSG00000137845	ADAM metallopeptidase domain 10 [Source:HGNC Symbol;Acc:HGNC:188]	15	58588809	58749791	protein_coding
XLOC_009735	ADAM11	1.19937	0.0844596	0.641915	0.557455	ENSG00000073670	ADAM metallopeptidase domain 11 [Source:HGNC Symbol;Acc:HGNC:189]	17	44758988	44781846	protein_coding
XLOC_003358	ADAM12	0.00169862	0.14785	0.0747743	0.0730757	ENSG00000148848	ADAM metallopeptidase domain 12 [Source:HGNC Symbol;Acc:HGNC:190]	10	126012381	126388477	protein_coding
XLOC_000790	ADAM15	110.401	165.854	138.127	27.7265	ENSG00000143537	ADAM metallopeptidase domain 15 [Source:HGNC Symbol;Acc:HGNC:193]	1	155050566	155062775	protein_coding
XLOC_013662	ADAM17	7.78558	25.0665	16.426	8.64046	ENSG00000151694	ADAM metallopeptidase domain 17 [Source:HGNC Symbol;Acc:HGNC:195]	2	9488486	9556732	protein_coding
XLOC_023076	ADAM18	0.00976867	0	0.00488434	0.00488434	ENSG00000168619	ADAM metallopeptidase domain 18 [Source:HGNC Symbol;Acc:HGNC:196]	8	39584489	39730065	protein_coding
XLOC_019215	ADAM19	0.0050452	9.2712	4.63812	4.63308	ENSG00000135074	ADAM metallopeptidase domain 19 [Source:HGNC Symbol;Acc:HGNC:197]	5	157395534	157575775	protein_coding
XLOC_005391	ADAM1A	3.34941	2.94422	3.14682	0.202595	ENSG00000229186	ADAM metallopeptidase domain 1A (pseudogene) [Source:HGNC Symbol;Acc:HGNC:187]	12	111899263	111901391	unitary_pseudogene
XLOC_023500	ADAM2	0	0	0	0	ENSG00000104755	ADAM metallopeptidase domain 2 [Source:HGNC Symbol;Acc:HGNC:198]	8	39743735	39838227	protein_coding
XLOC_007333	ADAM20	0.0311392	0.120797	0.0759681	0.0448289	ENSG00000134007	ADAM metallopeptidase domain 20 [Source:HGNC Symbol;Acc:HGNC:199]	14	70522358	70535015	protein_coding
XLOC_007332	ADAM20P1	0.087859	0.423312	0.255586	0.167727	ENSG00000259158	ADAM metallopeptidase domain 20 pseudogene 1 [Source:HGNC Symbol;Acc:HGNC:20102]	14	70453541	70483775	transcribed_unprocessed_pseudogene
XLOC_006850	ADAM21	0.135422	0.922772	0.529097	0.393675	ENSG00000139985	ADAM metallopeptidase domain 21 [Source:HGNC Symbol;Acc:HGNC:200]	14	70417107	70460427	protein_coding
XLOC_007330	ADAM21P1	0.0168147	0.154337	0.0855758	0.0687611	ENSG00000235812	ADAM metallopeptidase domain 21 pseudogene 1 [Source:HGNC Symbol;Acc:HGNC:19822]	14	70245491	70247801	transcribed_processed_pseudogene
XLOC_022039	ADAM22	1.94625	0.146049	1.04615	0.9001	ENSG00000008277	ADAM metallopeptidase domain 22 [Source:HGNC Symbol;Acc:HGNC:201]	7	87934143	88202889	protein_coding
XLOC_013467	ADAM23	0.0056332	0.721224	0.363429	0.357795	ENSG00000114948	ADAM metallopeptidase domain 23 [Source:HGNC Symbol;Acc:HGNC:202]	2	206443532	206621127	protein_coding
XLOC_023026	ADAM28	0.0897044	0.385383	0.237544	0.147839	ENSG00000042980	ADAM metallopeptidase domain 28 [Source:HGNC Symbol;Acc:HGNC:206]	8	24294069	24359014	protein_coding
XLOC_017733	ADAM29	0	0	0	0	ENSG00000168594	ADAM metallopeptidase domain 29 [Source:HGNC Symbol;Acc:HGNC:207]	4	174829668	174978180	protein_coding
XLOC_001857	ADAM30	0	0	0	0	ENSG00000134249	ADAM metallopeptidase domain 30 [Source:HGNC Symbol;Acc:HGNC:208]	1	119893533	119896515	protein_coding
XLOC_023073	ADAM32	0.195249	0.203751	0.1995	0.004251	ENSG00000197140	ADAM metallopeptidase domain 32 [Source:HGNC Symbol;Acc:HGNC:15479]	8	39106990	39284917	protein_coding
XLOC_014806	ADAM33	0.00260342	0	0.00130171	0.00130171	ENSG00000149451	ADAM metallopeptidase domain 33 [Source:HGNC Symbol;Acc:HGNC:15478]	20	3667965	3682246	protein_coding
XLOC_023499	ADAM3A	0.0265753	0	0.0132876	0.0132876	ENSG00000197475	ADAM metallopeptidase domain 3A (pseudogene) [Source:HGNC Symbol;Acc:HGNC:209]	8	39451045	39522852	transcribed_unitary_pseudogene
XLOC_023074	ADAM5	0.0282993	0	0.0141496	0.0141496	ENSG00000196115	ADAM metallopeptidase domain 5 (pseudogene) [Source:HGNC Symbol;Acc:HGNC:212]	8	39314591	39417378	transcribed_unitary_pseudogene
XLOC_007465	ADAM6	0	0	0	0	ENSG00000271968	ADAM metallopeptidase domain 6 (pseudogene) [Source:HGNC Symbol;Acc:HGNC:213]	14	105969729	105972269	transcribed_unprocessed_pseudogene
XLOC_023028	ADAM7	0.050387	0	0.0251935	0.0251935	ENSG00000069206	ADAM metallopeptidase domain 7 [Source:HGNC Symbol;Acc:HGNC:214]	8	24440930	24526970	protein_coding
XLOC_003376	ADAM8	0.82437	84.685	42.7547	41.9303	ENSG00000151651	ADAM metallopeptidase domain 8 [Source:HGNC Symbol;Acc:HGNC:215]	10	133262420	133276868	protein_coding
XLOC_023072	ADAM9	41.7925	130.574	86.1833	44.3907	ENSG00000168615	ADAM metallopeptidase domain 9 [Source:HGNC Symbol;Acc:HGNC:216]	8	38996754	39105445	protein_coding
XLOC_023027	ADAMDEC1	0	0	0	0	ENSG00000134028	ADAM like decysin 1 [Source:HGNC Symbol;Acc:HGNC:16299]	8	24384285	24406013	protein_coding
XLOC_015279	ADAMTS1	3.05189	8.88847	5.97018	2.91829	ENSG00000154734	ADAM metallopeptidase with thrombospondin type 1 motif 1 [Source:HGNC Symbol;Acc:HGNC:217]	21	26835755	26845409	protein_coding
XLOC_012168	ADAMTS10	0	0	0	0	ENSG00000142303	ADAM metallopeptidase with thrombospondin type 1 motif 10 [Source:HGNC Symbol;Acc:HGNC:13201]	19	8580240	8610735	protein_coding
XLOC_018843	ADAMTS12	0.00203841	0.82211	0.412074	0.410036	ENSG00000151388	ADAM metallopeptidase with thrombospondin type 1 motif 12 [Source:HGNC Symbol;Acc:HGNC:14605]	5	33523535	33892019	protein_coding
XLOC_024218	ADAMTS13	0.804654	1.75889	1.28177	0.477118	ENSG00000160323	ADAM metallopeptidase with thrombospondin type 1 motif 13 [Source:HGNC Symbol;Acc:HGNC:1366]	9	133414358	133459402	protein_coding
XLOC_002644	ADAMTS14	0.00487195	0.0243084	0.0145902	0.00971823	ENSG00000138316	ADAM metallopeptidase with thrombospondin type 1 motif 14 [Source:HGNC Symbol;Acc:HGNC:14899]	10	70672506	70762441	protein_coding
XLOC_004133	ADAMTS15	0.0104335	0.552189	0.281311	0.270878	ENSG00000166106	ADAM metallopeptidase with thrombospondin type 1 motif 15 [Source:HGNC Symbol;Acc:HGNC:16305]	11	130448645	130476645	protein_coding
XLOC_018236	ADAMTS16	0.00216903	0	0.00108452	0.00108452	ENSG00000145536	ADAM metallopeptidase with thrombospondin type 1 motif 16 [Source:HGNC Symbol;Acc:HGNC:17108]	5	5140330	5320304	protein_coding
XLOC_008317	ADAMTS17	0.108312	0.456492	0.282402	0.17409	ENSG00000140470	ADAM metallopeptidase with thrombospondin type 1 motif 17 [Source:HGNC Symbol;Acc:HGNC:17109]	15	99971437	100342005	protein_coding
XLOC_009293	ADAMTS18	0	0	0	0	ENSG00000140873	ADAM metallopeptidase with thrombospondin type 1 motif 18 [Source:HGNC Symbol;Acc:HGNC:17110]	16	77247813	77435034	protein_coding
XLOC_018511	ADAMTS19	0	0.0398623	0.0199312	0.0199312	ENSG00000145808	ADAM metallopeptidase with thrombospondin type 1 motif 19 [Source:HGNC Symbol;Acc:HGNC:17111]	5	129460281	129738683	protein_coding
XLOC_019294	ADAMTS2	0.00990129	0.0124555	0.0111784	0.0012771	ENSG00000087116	ADAM metallopeptidase with thrombospondin type 1 motif 2 [Source:HGNC Symbol;Acc:HGNC:218]	5	179110853	179345461	protein_coding
XLOC_005692	ADAMTS20	0.0215292	0.0118719	0.0167006	0.00482865	ENSG00000173157	ADAM metallopeptidase with thrombospondin type 1 motif 20 [Source:HGNC Symbol;Acc:HGNC:17178]	12	43353866	43552203	protein_coding
XLOC_017941	ADAMTS3	0.0138683	0.323738	0.168803	0.154935	ENSG00000156140	ADAM metallopeptidase with thrombospondin type 1 motif 3 [Source:HGNC Symbol;Acc:HGNC:219]	4	72280969	72569221	protein_coding
XLOC_002084	ADAMTS4	0.0344392	0.0124602	0.0234497	0.0109895	ENSG00000158859	ADAM metallopeptidase with thrombospondin type 1 motif 4 [Source:HGNC Symbol;Acc:HGNC:220]	1	161184302	161199054	protein_coding
XLOC_015280	ADAMTS5	0	0.0119143	0.00595715	0.00595715	ENSG00000154736	ADAM metallopeptidase with thrombospondin type 1 motif 5 [Source:HGNC Symbol;Acc:HGNC:221]	21	26917922	26967088	protein_coding
XLOC_018934	ADAMTS6	0.00457463	2.35871	1.18164	1.17707	ENSG00000049192	ADAM metallopeptidase with thrombospondin type 1 motif 6 [Source:HGNC Symbol;Acc:HGNC:222]	5	65148738	65481920	protein_coding
XLOC_008232	ADAMTS7	0.211032	0.848675	0.529853	0.318821	ENSG00000136378	ADAM metallopeptidase with thrombospondin type 1 motif 7 [Source:HGNC Symbol;Acc:HGNC:223]	15	78759206	78811464	protein_coding
XLOC_007839	ADAMTS7P1	0	0	0	0	ENSG00000274376	ADAMTS7 pseudogene 1 [Source:HGNC Symbol;Acc:HGNC:49407]	15	82298553	82334609	transcribed_unprocessed_pseudogene
XLOC_007835	ADAMTS7P1	0	0	0	0	ENSG00000274376	ADAMTS7 pseudogene 1 [Source:HGNC Symbol;Acc:HGNC:49407]	15	82298553	82334609	transcribed_unprocessed_pseudogene
XLOC_004879	ADAMTS8	0.00496972	0.00487448	0.0049221	4.76e-05	ENSG00000134917	ADAM metallopeptidase with thrombospondin type 1 motif 8 [Source:HGNC Symbol;Acc:HGNC:224]	11	130404923	130428609	protein_coding
XLOC_016918	ADAMTS9	0.0543746	0.0227743	0.0385745	0.0158001	ENSG00000163638	ADAM metallopeptidase with thrombospondin type 1 motif 9 [Source:HGNC Symbol;Acc:HGNC:13202]	3	64515654	64688000	protein_coding
XLOC_016251	ADAMTS9-AS2	0	0	0	0	ENSG00000241684	ADAMTS9 antisense RNA 2 [Source:HGNC Symbol;Acc:HGNC:42435]	3	64684909	65053439	lncRNA
XLOC_023849	ADAMTSL1	0.00619628	0	0.00309814	0.00309814	ENSG00000178031	ADAMTS like 1 [Source:HGNC Symbol;Acc:HGNC:14632]	9	17906563	18910950	protein_coding
XLOC_024220	ADAMTSL2	0.00227385	0.00967014	0.00597199	0.00369814	ENSG00000197859	ADAMTS like 2 [Source:HGNC Symbol;Acc:HGNC:14631]	9	133532164	133575519	protein_coding
XLOC_007851	ADAMTSL3	0.0496853	0.00571757	0.0277014	0.0219839	ENSG00000156218	ADAMTS like 3 [Source:HGNC Symbol;Acc:HGNC:14633]	15	83654088	84039842	protein_coding
XLOC_000717	ADAMTSL4	0.0655165	17.6452	8.85536	8.78984	ENSG00000143382	ADAMTS like 4 [Source:HGNC Symbol;Acc:HGNC:19706]	1	150549369	150560937	protein_coding
XLOC_001907	ADAMTSL4-AS1	53.8151	210.272	132.044	78.2284	ENSG00000203804	ADAMTSL4 antisense RNA 1 [Source:HGNC Symbol;Acc:HGNC:32041]	1	150560202	150562115	lncRNA
XLOC_012051	ADAMTSL5	0.527077	3.96684	2.24696	1.71988	ENSG00000185761	ADAMTS like 5 [Source:HGNC Symbol;Acc:HGNC:27912]	19	1505022	1513604	protein_coding
XLOC_022365	ADAP1	3.4004	10.0164	6.7084	3.308	ENSG00000105963	ArfGAP with dual PH domains 1 [Source:HGNC Symbol;Acc:HGNC:16486]	7	897900	955407	protein_coding
XLOC_009587	ADAP2	1.01525	0.0655797	0.540415	0.474835	ENSG00000184060	ArfGAP with dual PH domains 2 [Source:HGNC Symbol;Acc:HGNC:16487]	17	30906344	30959322	protein_coding
XLOC_001983	ADAR	25.6043	41.0899	33.3471	7.7428	ENSG00000160710	adenosine deaminase RNA specific [Source:HGNC Symbol;Acc:HGNC:225]	1	154581695	154628013	protein_coding
XLOC_015238	ADARB1	8.88171	7.73169	8.3067	0.57501	ENSG00000197381	adenosine deaminase RNA specific B1 [Source:HGNC Symbol;Acc:HGNC:226]	21	45073853	45226560	protein_coding
XLOC_002938	ADARB2	0.0145105	0	0.00725525	0.00725525	ENSG00000185736	adenosine deaminase RNA specific B2 (inactive) [Source:HGNC Symbol;Acc:HGNC:227]	10	1177313	1737525	protein_coding
XLOC_002446	ADARB2-AS1	0	0	0	0	ENSG00000205696	ADARB2 antisense RNA 1 [Source:HGNC Symbol;Acc:HGNC:23299]	10	1526637	1556988	lncRNA
XLOC_009291	ADAT1	6.36149	5.27291	5.8172	0.54429	ENSG00000065457	adenosine deaminase tRNA specific 1 [Source:HGNC Symbol;Acc:HGNC:228]	16	75596868	75623300	protein_coding
XLOC_020487	ADAT2	3.95376	10.3162	7.13498	3.18122	ENSG00000189007	adenosine deaminase tRNA specific 2 [Source:HGNC Symbol;Acc:HGNC:21172]	6	143422832	143450695	protein_coding
XLOC_011201	ADAT3	56.5573	30.9245	43.7409	12.8164	ENSG00000213638	adenosine deaminase tRNA specific 3 [Source:HGNC Symbol;Acc:HGNC:25151]	19	1905399	1913447	protein_coding
XLOC_006903	ADCK1	6.95102	2.25978	4.6054	2.34562	ENSG00000063761	aarF domain containing kinase 1 [Source:HGNC Symbol;Acc:HGNC:19038]	14	77800109	77935014	protein_coding
XLOC_022255	ADCK2	22.9469	12.7783	17.8626	5.0843	ENSG00000133597	aarF domain containing kinase 2 [Source:HGNC Symbol;Acc:HGNC:19039]	7	140672945	140696261	protein_coding
XLOC_023325	ADCK5	12.3452	11.4381	11.8917	0.45355	ENSG00000173137	aarF domain containing kinase 5 [Source:HGNC Symbol;Acc:HGNC:21738]	8	144373101	144393242	protein_coding
XLOC_021913	ADCY1	2.26877	0.416626	1.3427	0.926072	ENSG00000164742	adenylate cyclase 1 [Source:HGNC Symbol;Acc:HGNC:232]	7	45574140	45723116	protein_coding
XLOC_002112	ADCY10	0.0956087	0.00858224	0.0520955	0.0435132	ENSG00000143199	adenylate cyclase 10 [Source:HGNC Symbol;Acc:HGNC:21285]	1	167809386	167914215	protein_coding
XLOC_019602	ADCY10P1	10.4173	8.2535	9.3354	1.0819	ENSG00000161912	ADCY10 pseudogene 1 [Source:HGNC Symbol;Acc:HGNC:44143]	6	41101022	41140835	transcribed_unprocessed_pseudogene
XLOC_018242	ADCY2	0.00429824	0.0171567	0.0107275	0.00642923	ENSG00000078295	adenylate cyclase 2 [Source:HGNC Symbol;Acc:HGNC:233]	5	7396138	7830081	protein_coding
XLOC_013703	ADCY3	23.2587	17.2341	20.2464	3.0123	ENSG00000138031	adenylate cyclase 3 [Source:HGNC Symbol;Acc:HGNC:234]	2	24819169	24920237	protein_coding
XLOC_007188	ADCY4	0	0.0608635	0.0304318	0.0304318	ENSG00000129467	adenylate cyclase 4 [Source:HGNC Symbol;Acc:HGNC:235]	14	24318349	24335093	protein_coding
XLOC_017030	ADCY5	0.0837494	0.065862	0.0748057	0.0089437	ENSG00000173175	adenylate cyclase 5 [Source:HGNC Symbol;Acc:HGNC:236]	3	123282296	123449090	protein_coding
XLOC_005723	ADCY6	20.4846	14.0296	17.2571	3.2275	ENSG00000174233	adenylate cyclase 6 [Source:HGNC Symbol;Acc:HGNC:237]	12	48766194	48789089	protein_coding
XLOC_008642	ADCY7	0.276847	11.3144	5.79562	5.51878	ENSG00000121281	adenylate cyclase 7 [Source:HGNC Symbol;Acc:HGNC:238]	16	50246137	50318135	protein_coding
XLOC_023729	ADCY8	0	0	0	0	ENSG00000155897	adenylate cyclase 8 [Source:HGNC Symbol;Acc:HGNC:239]	8	130780301	131040909	protein_coding
XLOC_008967	ADCY9	3.8218	4.02202	3.92191	0.10011	ENSG00000162104	adenylate cyclase 9 [Source:HGNC Symbol;Acc:HGNC:240]	16	3953387	4116442	protein_coding
XLOC_010794	ADCYAP1	0	0	0	0	ENSG00000141433	adenylate cyclase activating polypeptide 1 [Source:HGNC Symbol;Acc:HGNC:241]	18	904871	912172	protein_coding
XLOC_021864	ADCYAP1R1	0	0	0	0	ENSG00000078549	ADCYAP receptor type I [Source:HGNC Symbol;Acc:HGNC:242]	7	31052308	31111479	protein_coding
XLOC_017324	ADD1	43.4521	29.2367	36.3444	7.1077	ENSG00000087274	adducin 1 [Source:HGNC Symbol;Acc:HGNC:243]	4	2843844	2930076	protein_coding
XLOC_013866	ADD2	0.793155	0.191385	0.49227	0.300885	ENSG00000075340	adducin 2 [Source:HGNC Symbol;Acc:HGNC:244]	2	70607618	70768225	protein_coding
XLOC_002831	ADD3	18.2767	15.1569	16.7168	1.5599	ENSG00000148700	adducin 3 [Source:HGNC Symbol;Acc:HGNC:245]	10	109996368	110135565	protein_coding
XLOC_003302	ADD3-AS1	0.0846552	0.0733616	0.0790084	0.0056468	ENSG00000203876	ADD3 antisense RNA 1 [Source:HGNC Symbol;Acc:HGNC:48682]	10	109940104	110008381	lncRNA
XLOC_019872	ADGB	0	0.0169197	0.00845985	0.00845985	ENSG00000118492	androglobin [Source:HGNC Symbol;Acc:HGNC:21212]	6	146598967	146815462	protein_coding
XLOC_018014	ADH1A	0	0.0122665	0.00613325	0.00613325	ENSG00000187758	alcohol dehydrogenase 1A (class I), alpha polypeptide [Source:HGNC Symbol;Acc:HGNC:249]	4	99276369	99291003	protein_coding
XLOC_018015	ADH1B	0	0	0	0	ENSG00000196616	alcohol dehydrogenase 1B (class I), beta polypeptide [Source:HGNC Symbol;Acc:HGNC:250]	4	99304971	99352760	protein_coding
XLOC_018016	ADH1C	0.281704	0	0.140852	0.140852	ENSG00000248144	alcohol dehydrogenase 1C (class I), gamma polypeptide [Source:HGNC Symbol;Acc:HGNC:251]	4	99336497	99352746	protein_coding
XLOC_018011	ADH4	0	0.0256035	0.0128018	0.0128018	ENSG00000198099	alcohol dehydrogenase 4 (class II), pi polypeptide [Source:HGNC Symbol;Acc:HGNC:252]	4	99123657	99157792	protein_coding
XLOC_018010	ADH5	39.7188	81.3834	60.5511	20.8323	ENSG00000197894	alcohol dehydrogenase 5 (class III), chi polypeptide [Source:HGNC Symbol;Acc:HGNC:253]	4	99070978	99088801	protein_coding
XLOC_018013	ADH6	0	0.0515116	0.0257558	0.0257558	ENSG00000172955	alcohol dehydrogenase 6 (class V) [Source:HGNC Symbol;Acc:HGNC:255]	4	99202638	99219537	protein_coding
XLOC_018017	ADH7	0	0	0	0	ENSG00000196344	alcohol dehydrogenase 7 (class IV), mu or sigma polypeptide [Source:HGNC Symbol;Acc:HGNC:256]	4	99412261	99435510	protein_coding
XLOC_023135	ADHFE1	0.239519	0.852887	0.546203	0.306684	ENSG00000147576	alcohol dehydrogenase iron containing 1 [Source:HGNC Symbol;Acc:HGNC:16354]	8	66432492	66468907	protein_coding
XLOC_013642	ADI1	104.066	25.094	64.58	39.486	ENSG00000182551	acireductone dioxygenase 1 [Source:HGNC Symbol;Acc:HGNC:30576]	2	3497366	3519531	protein_coding
XLOC_014604	ADIG	0.0230759	0	0.0115379	0.0115379	ENSG00000182035	adipogenin [Source:HGNC Symbol;Acc:HGNC:28606]	20	38581195	38588463	protein_coding
XLOC_016604	ADIPOQ	0	0	0	0	ENSG00000181092	adiponectin, C1Q and collagen domain containing [Source:HGNC Symbol;Acc:HGNC:13633]	3	186842704	186858463	protein_coding
XLOC_017242	ADIPOQ-AS1	0	0	0	0	ENSG00000226482	ADIPOQ antisense RNA 1 [Source:HGNC Symbol;Acc:HGNC:40648]	3	186851886	186856123	lncRNA
XLOC_002235	ADIPOR1	76.2181	45.6105	60.9143	15.3038	ENSG00000159346	adiponectin receptor 1 [Source:HGNC Symbol;Acc:HGNC:24040]	1	202940826	202958572	protein_coding
XLOC_004900	ADIPOR2	27.9265	41.1822	34.5543	6.62785	ENSG00000006831	adiponectin receptor 2 [Source:HGNC Symbol;Acc:HGNC:24041]	12	1688574	1788674	protein_coding
XLOC_002705	ADIRF	462.135	64.5456	263.34	198.795	ENSG00000148671	adipogenesis regulatory factor [Source:HGNC Symbol;Acc:HGNC:24043]	10	86968432	86983934	protein_coding
XLOC_002666	ADK	45.3795	61.3783	53.3789	7.9994	ENSG00000156110	adenosine kinase [Source:HGNC Symbol;Acc:HGNC:257]	10	74151202	74709963	protein_coding
XLOC_003506	ADM	1.83232	22.1074	11.9699	10.1375	ENSG00000148926	adrenomedullin [Source:HGNC Symbol;Acc:HGNC:259]	11	10305073	10307397	protein_coding
XLOC_015694	ADM2	31.3147	4.86863	18.0917	13.223	ENSG00000128165	adrenomedullin 2 [Source:HGNC Symbol;Acc:HGNC:28898]	22	50481543	50486440	protein_coding
XLOC_011800	ADM5	2.48583	1.44198	1.96391	0.521925	ENSG00000224420	adrenomedullin 5 (putative) [Source:HGNC Symbol;Acc:HGNC:27293]	19	49689594	49690575	protein_coding
XLOC_015028	ADNP	31.0829	47.7213	39.4021	8.3192	ENSG00000101126	activity dependent neuroprotector homeobox [Source:HGNC Symbol;Acc:HGNC:15766]	20	50888916	50931437	protein_coding
XLOC_010982	ADNP2	11.199	9.93979	10.5694	0.629605	ENSG00000101544	ADNP homeobox 2 [Source:HGNC Symbol;Acc:HGNC:23803]	18	80109262	80147523	protein_coding
XLOC_002617	ADO	16.9043	11.0273	13.9658	2.9385	ENSG00000181915	2-aminoethanethiol dioxygenase [Source:HGNC Symbol;Acc:HGNC:23506]	10	62804720	62808479	protein_coding
XLOC_001030	ADORA1	1.51928	0.337772	0.928526	0.590754	ENSG00000163485	adenosine A1 receptor [Source:HGNC Symbol;Acc:HGNC:262]	1	203090654	203167405	protein_coding
XLOC_015779	ADORA2A-AS1	0.445313	0.0695148	0.257414	0.187899	ENSG00000178803	ADORA2A antisense RNA 1 [Source:HGNC Symbol;Acc:HGNC:37122]	22	24429206	24495074	lncRNA
XLOC_015506	ADORA2A	46.9451	6.48858	26.7168	20.2283	ENSG00000128271	adenosine A2a receptor [Source:HGNC Symbol;Acc:HGNC:263]	22	24417879	24442357	protein_coding
XLOC_009488	ADORA2B	1.67862	28.0272	14.8529	13.1743	ENSG00000170425	adenosine A2b receptor [Source:HGNC Symbol;Acc:HGNC:264]	17	15945130	15975746	protein_coding
XLOC_001812	ADORA3	0.0264154	0.00838373	0.0173996	0.00901583	ENSG00000282608	adenosine A3 receptor [Source:HGNC Symbol;Acc:HGNC:268]	1	111499429	111503633	protein_coding
XLOC_008182	ADPGK	23.1464	15.5079	19.3271	3.81925	ENSG00000159322	ADP dependent glucokinase [Source:HGNC Symbol;Acc:HGNC:25250]	15	72751294	72785846	protein_coding
XLOC_007770	ADPGK-AS1	0.139962	0.0215836	0.0807728	0.0591892	ENSG00000260898	ADPGK antisense RNA 1 [Source:HGNC Symbol;Acc:HGNC:44144]	15	72782835	72798199	lncRNA
XLOC_016362	ADPRH	0.0194256	0.412081	0.215753	0.196328	ENSG00000144843	ADP-ribosylarginine hydrolase [Source:HGNC Symbol;Acc:HGNC:269]	3	119579268	119589945	protein_coding
XLOC_006643	ADPRHL1	1.87842	0.136895	1.00766	0.870762	ENSG00000153531	ADP-ribosylhydrolase like 1 [Source:HGNC Symbol;Acc:HGNC:21303]	13	113399611	113453488	protein_coding
XLOC_009470	ADPRM	6.4495	3.89004	5.16977	1.27973	ENSG00000170222	ADP-ribose/CDP-alcohol diphosphatase, manganese dependent [Source:HGNC Symbol;Acc:HGNC:30925]	17	10697594	10711558	protein_coding
XLOC_023453	ADRA1A	0	0	0	0	ENSG00000120907	adrenoceptor alpha 1A [Source:HGNC Symbol;Acc:HGNC:277]	8	26748150	26867278	protein_coding
XLOC_018669	ADRA1B	0	2.27179	1.1359	1.1359	ENSG00000170214	adrenoceptor alpha 1B [Source:HGNC Symbol;Acc:HGNC:278]	5	159865080	159973012	protein_coding
XLOC_014813	ADRA1D	0.00399864	0.194705	0.0993518	0.0953532	ENSG00000171873	adrenoceptor alpha 1D [Source:HGNC Symbol;Acc:HGNC:280]	20	4220630	4249287	protein_coding
XLOC_002838	ADRA2A	0.107495	0.00637062	0.0569328	0.0505622	ENSG00000150594	adrenoceptor alpha 2A [Source:HGNC Symbol;Acc:HGNC:281]	10	111077029	111080907	protein_coding
XLOC_013950	ADRA2B	0.0135847	0.0858522	0.0497184	0.0361337	ENSG00000274286	adrenoceptor alpha 2B [Source:HGNC Symbol;Acc:HGNC:282]	2	96112876	96116571	protein_coding
XLOC_017333	ADRA2C	1.61035	0	0.805175	0.805175	ENSG00000184160	adrenoceptor alpha 2C [Source:HGNC Symbol;Acc:HGNC:283]	4	3766348	3768526	protein_coding
XLOC_002849	ADRB1	2.74859	2.12648	2.43754	0.311055	ENSG00000043591	adrenoceptor beta 1 [Source:HGNC Symbol;Acc:HGNC:285]	10	114043866	114046904	protein_coding
XLOC_018625	ADRB2	27.8524	37.8114	32.8319	4.9795	ENSG00000169252	adrenoceptor beta 2 [Source:HGNC Symbol;Acc:HGNC:286]	5	148826611	148828623	protein_coding
XLOC_023490	ADRB3	0	0	0	0	ENSG00000188778	adrenoceptor beta 3 [Source:HGNC Symbol;Acc:HGNC:288]	8	37962990	37966599	protein_coding
XLOC_014728	ADRM1	83.8436	118.82	101.332	17.4882	ENSG00000130706	ADRM1 26S proteasome ubiquitin receptor [Source:HGNC Symbol;Acc:HGNC:15759]	20	62302093	62308862	protein_coding
XLOC_015624	ADSL	76.1465	33.4868	54.8167	21.3299	ENSG00000239900	adenylosuccinate lyase [Source:HGNC Symbol;Acc:HGNC:291]	22	40346461	40390463	protein_coding
XLOC_019987	ADTRP	0.146191	7.42101	3.7836	3.63741	ENSG00000111863	androgen dependent TFPI regulating protein [Source:HGNC Symbol;Acc:HGNC:21214]	6	11712054	11807046	protein_coding
XLOC_021905	AEBP1	0.0419038	18.3661	9.204	9.1621	ENSG00000106624	AE binding protein 1 [Source:HGNC Symbol;Acc:HGNC:303]	7	44104345	44114562	protein_coding
XLOC_005021	AEBP2	7.46645	7.12419	7.29532	0.17113	ENSG00000139154	AE binding protein 2 [Source:HGNC Symbol;Acc:HGNC:24051]	12	19404045	19720801	protein_coding
XLOC_007872	AEN	23.3803	7.55933	15.4698	7.91049	ENSG00000181026	apoptosis enhancing nuclease [Source:HGNC Symbol;Acc:HGNC:25722]	15	88621337	88632281	protein_coding
XLOC_017814	AFAP1	4.82296	13.8839	9.35343	4.53047	ENSG00000196526	actin filament associated protein 1 [Source:HGNC Symbol;Acc:HGNC:24017]	4	7758714	7939926	protein_coding
XLOC_017354	AFAP1-AS1	0.02974	0.120834	0.075287	0.045547	ENSG00000272620	AFAP1 antisense RNA 1 [Source:HGNC Symbol;Acc:HGNC:28141]	4	7754077	7778928	lncRNA
XLOC_018627	AFAP1L1	0.0390659	4.88553	2.4623	2.42323	ENSG00000157510	actin filament associated protein 1 like 1 [Source:HGNC Symbol;Acc:HGNC:26714]	5	149271859	149343637	protein_coding
XLOC_003315	AFAP1L2	0.443952	13.9035	7.17373	6.72977	ENSG00000169129	actin filament associated protein 1 like 2 [Source:HGNC Symbol;Acc:HGNC:25901]	10	114294824	114404756	protein_coding
XLOC_017560	AFF1	2.51117	8.29429	5.40273	2.89156	ENSG00000172493	AF4/FMR2 family member 1 [Source:HGNC Symbol;Acc:HGNC:7135]	4	86935002	87141039	protein_coding
XLOC_025296	AFF2	0	0	0	0	ENSG00000155966	AF4/FMR2 family member 2 [Source:HGNC Symbol;Acc:HGNC:3776]	X	148500617	149000663	protein_coding
XLOC_013977	AFF3	11.7677	0.0301457	5.89892	5.86878	ENSG00000144218	AF4/FMR2 family member 3 [Source:HGNC Symbol;Acc:HGNC:6473]	2	99545419	100192428	protein_coding
XLOC_019083	AFF4	17.8334	23.189	20.5112	2.6778	ENSG00000072364	AF4/FMR2 family member 4 [Source:HGNC Symbol;Acc:HGNC:17869]	5	132875395	132963634	protein_coding
XLOC_008880	AFG3L1P	7.09392	7.46274	7.27833	0.18441	ENSG00000223959	AFG3 like matrix AAA peptidase subunit 1, pseudogene [Source:HGNC Symbol;Acc:HGNC:314]	16	89972581	90002161	transcribed_unitary_pseudogene
XLOC_011013	AFG3L2	45.8368	26.1061	35.9714	9.86535	ENSG00000141385	AFG3 like matrix AAA peptidase subunit 2 [Source:HGNC Symbol;Acc:HGNC:315]	18	12328944	12377227	protein_coding
XLOC_017514	AFM	0	0	0	0	ENSG00000079557	afamin [Source:HGNC Symbol;Acc:HGNC:316]	4	73481745	73504001	protein_coding
XLOC_009962	AFMID	11.9607	6.47321	9.21696	2.74375	ENSG00000183077	arylformamidase [Source:HGNC Symbol;Acc:HGNC:20910]	17	78187358	78207702	protein_coding
XLOC_017513	AFP	0.00823496	0	0.00411748	0.00411748	ENSG00000081051	alpha fetoprotein [Source:HGNC Symbol;Acc:HGNC:317]	4	73431138	73456174	protein_coding
XLOC_013020	AFTPH	21.6451	10.8785	16.2618	5.3833	ENSG00000119844	aftiphilin [Source:HGNC Symbol;Acc:HGNC:25951]	2	64524299	64593005	protein_coding
XLOC_018176	AGA	6.78586	5.35815	6.072	0.713855	ENSG00000038002	aspartylglucosaminidase [Source:HGNC Symbol;Acc:HGNC:318]	4	177430774	177442437	protein_coding
XLOC_013590	AGAP1	14.5804	3.02414	8.80227	5.77813	ENSG00000157985	ArfGAP with GTPase domain, ankyrin repeat and PH domain 1 [Source:HGNC Symbol;Acc:HGNC:16922]	2	235494043	236131793	protein_coding
XLOC_005859	AGAP2	0.188771	0.0909497	0.13986	0.0489106	ENSG00000135439	ArfGAP with GTPase domain, ankyrin repeat and PH domain 2 [Source:HGNC Symbol;Acc:HGNC:16921]	12	57723761	57742157	protein_coding
XLOC_005222	AGAP2-AS1	11.1676	7.37464	9.27112	1.89648	ENSG00000255737	AGAP2 antisense RNA 1 [Source:HGNC Symbol;Acc:HGNC:48633]	12	57726271	57728356	lncRNA
XLOC_022334	AGAP3	32.565	22.2831	27.4241	5.14095	ENSG00000133612	ArfGAP with GTPase domain, ankyrin repeat and PH domain 3 [Source:HGNC Symbol;Acc:HGNC:16923]	7	151085831	151144436	protein_coding
XLOC_003066	AGAP4	2.88034	4.64153	3.76093	0.880595	ENSG00000188234	ArfGAP with GTPase domain, ankyrin repeat and PH domain 4 [Source:HGNC Symbol;Acc:HGNC:23459]	10	45825594	45853875	protein_coding
XLOC_003165	AGAP5	3.6964	2.74618	3.22129	0.47511	ENSG00000172650	ArfGAP with GTPase domain, ankyrin repeat and PH domain 5 [Source:HGNC Symbol;Acc:HGNC:23467]	10	73674287	73698109	protein_coding
XLOC_002597	AGAP6	7.61239	9.32108	8.46673	0.854345	ENSG00000204149	ArfGAP with GTPase domain, ankyrin repeat and PH domain 6 [Source:HGNC Symbol;Acc:HGNC:23466]	10	49982190	50011654	protein_coding
XLOC_003074	AGAP9	0.0786751	0.210562	0.144619	0.0659435	ENSG00000204172	ArfGAP with GTPase domain, ankyrin repeat and PH domain 9 [Source:HGNC Symbol;Acc:HGNC:23463]	10	47501854	47523638	protein_coding
XLOC_002582	AGAP9	0.559426	1.02855	0.793988	0.234562	ENSG00000204172	ArfGAP with GTPase domain, ankyrin repeat and PH domain 9 [Source:HGNC Symbol;Acc:HGNC:23463]	10	47501854	47523638	protein_coding
XLOC_007866	AGBL1	0	0	0	0	ENSG00000273540	AGBL carboxypeptidase 1 [Source:HGNC Symbol;Acc:HGNC:26504]	15	86079871	87049169	protein_coding
XLOC_008274	AGBL1-AS1	0	0.0689255	0.0344628	0.0344628	ENSG00000260125	AGBL1 antisense RNA 1 [Source:HGNC Symbol;Acc:HGNC:48617]	15	86295649	86317173	lncRNA
XLOC_004405	AGBL2	0	0.539716	0.269858	0.269858	ENSG00000165923	AGBL carboxypeptidase 2 [Source:HGNC Symbol;Acc:HGNC:26296]	11	47659591	47715389	protein_coding
XLOC_022236	AGBL3	0.171318	0.01904	0.095179	0.076139	ENSG00000146856	AGBL carboxypeptidase 3 [Source:HGNC Symbol;Acc:HGNC:27981]	7	134986508	135147963	protein_coding
XLOC_001616	AGBL4	0.104837	0	0.0524185	0.0524185	ENSG00000186094	AGBL carboxypeptidase 4 [Source:HGNC Symbol;Acc:HGNC:25892]	1	48532854	50023954	protein_coding
XLOC_001618	AGBL4-IT1	0	0	0	0	ENSG00000225623	AGBL4 intronic transcript 1 [Source:HGNC Symbol;Acc:HGNC:41482]	1	49374201	49472085	lncRNA
XLOC_012902	AGBL5	21.2789	12.7433	17.0111	4.2678	ENSG00000084693	AGBL carboxypeptidase 5 [Source:HGNC Symbol;Acc:HGNC:26147]	2	27042364	27070622	protein_coding
XLOC_013715	AGBL5-AS1	0	0	0	0	ENSG00000231636	AGBL5 antisense RNA 1 [Source:HGNC Symbol;Acc:HGNC:41133]	2	27049683	27050264	lncRNA
XLOC_020141	AGER	3.15763	5.63661	4.39712	1.23949	ENSG00000204305	advanced glycosylation end-product specific receptor [Source:HGNC Symbol;Acc:HGNC:320]	6	32180968	32184322	protein_coding
XLOC_020659	AGER	0	0	0	0	ENSG00000204305	advanced glycosylation end-product specific receptor [Source:HGNC Symbol;Acc:HGNC:320]	6	32180968	32184322	protein_coding
XLOC_020847	AGER	0	0	0	0	ENSG00000204305	advanced glycosylation end-product specific receptor [Source:HGNC Symbol;Acc:HGNC:320]	6	32180968	32184322	protein_coding
XLOC_021197	AGER	0	0	0	0	ENSG00000204305	advanced glycosylation end-product specific receptor [Source:HGNC Symbol;Acc:HGNC:320]	6	32180968	32184322	protein_coding
XLOC_021372	AGER	0	0	0	0	ENSG00000204305	advanced glycosylation end-product specific receptor [Source:HGNC Symbol;Acc:HGNC:320]	6	32180968	32184322	protein_coding
XLOC_021560	AGER	0	0	0	0	ENSG00000204305	advanced glycosylation end-product specific receptor [Source:HGNC Symbol;Acc:HGNC:320]	6	32180968	32184322	protein_coding
XLOC_021729	AGER	0	0	0	0	ENSG00000204305	advanced glycosylation end-product specific receptor [Source:HGNC Symbol;Acc:HGNC:320]	6	32180968	32184322	protein_coding
XLOC_013548	AGFG1	11.3541	10.3738	10.864	0.49015	ENSG00000173744	ArfGAP with FG repeats 1 [Source:HGNC Symbol;Acc:HGNC:5175]	2	227472152	227561217	protein_coding
XLOC_022104	AGFG2	4.07511	2.34027	3.20769	0.86742	ENSG00000106351	ArfGAP with FG repeats 2 [Source:HGNC Symbol;Acc:HGNC:5177]	7	100539203	100568220	protein_coding
XLOC_018393	AGGF1	12.2258	10.7187	11.4723	0.75355	ENSG00000164252	angiogenic factor with G-patch and FHA domains 1 [Source:HGNC Symbol;Acc:HGNC:24684]	5	77029251	77065234	protein_coding
XLOC_022258	AGK	28.3187	15.2273	21.773	6.5457	ENSG00000006530	acylglycerol kinase [Source:HGNC Symbol;Acc:HGNC:21869]	7	141551278	141655244	protein_coding
XLOC_000559	AGL	6.13083	6.44173	6.28628	0.15545	ENSG00000162688	amylo-alpha-1, 6-glucosidase, 4-alpha-glucanotransferase [Source:HGNC Symbol;Acc:HGNC:321]	1	99850361	99924023	protein_coding
XLOC_001354	AGMAT	0.232416	2.88237	1.55739	1.32498	ENSG00000116771	agmatinase [Source:HGNC Symbol;Acc:HGNC:18407]	1	15571699	15585051	protein_coding
XLOC_022417	AGMO	0	0.00741941	0.00370971	0.00370971	ENSG00000187546	alkylglycerol monooxygenase [Source:HGNC Symbol;Acc:HGNC:33784]	7	15200317	15562015	protein_coding
XLOC_000295	AGO1	8.88249	4.26621	6.57435	2.30814	ENSG00000092847	argonaute RISC component 1 [Source:HGNC Symbol;Acc:HGNC:3262]	1	35869808	35930532	protein_coding
XLOC_023747	AGO2	11.4805	4.95856	8.21953	3.26097	ENSG00000123908	argonaute RISC catalytic component 2 [Source:HGNC Symbol;Acc:HGNC:3263]	8	140520156	140635633	protein_coding
XLOC_000296	AGO3	4.01683	2.64486	3.33085	0.685985	ENSG00000126070	argonaute RISC catalytic component 3 [Source:HGNC Symbol;Acc:HGNC:18421]	1	35930718	36072500	protein_coding
XLOC_000294	AGO4	9.34739	2.68217	6.01478	3.33261	ENSG00000134698	argonaute RISC component 4 [Source:HGNC Symbol;Acc:HGNC:18424]	1	35808016	35857890	protein_coding
XLOC_020140	AGPAT1	33.5115	28.0312	30.7714	2.74015	ENSG00000204310	1-acylglycerol-3-phosphate O-acyltransferase 1 [Source:HGNC Symbol;Acc:HGNC:324]	6	32168212	32178096	protein_coding
XLOC_020658	AGPAT1	0	0	0	0	ENSG00000204310	1-acylglycerol-3-phosphate O-acyltransferase 1 [Source:HGNC Symbol;Acc:HGNC:324]	6	32168212	32178096	protein_coding
XLOC_020846	AGPAT1	0	0	0	0	ENSG00000204310	1-acylglycerol-3-phosphate O-acyltransferase 1 [Source:HGNC Symbol;Acc:HGNC:324]	6	32168212	32178096	protein_coding
XLOC_021196	AGPAT1	0	0	0	0	ENSG00000204310	1-acylglycerol-3-phosphate O-acyltransferase 1 [Source:HGNC Symbol;Acc:HGNC:324]	6	32168212	32178096	protein_coding
XLOC_021371	AGPAT1	0	0	0	0	ENSG00000204310	1-acylglycerol-3-phosphate O-acyltransferase 1 [Source:HGNC Symbol;Acc:HGNC:324]	6	32168212	32178096	protein_coding
XLOC_021559	AGPAT1	0	0	0	0	ENSG00000204310	1-acylglycerol-3-phosphate O-acyltransferase 1 [Source:HGNC Symbol;Acc:HGNC:324]	6	32168212	32178096	protein_coding
XLOC_021728	AGPAT1	0	0	0	0	ENSG00000204310	1-acylglycerol-3-phosphate O-acyltransferase 1 [Source:HGNC Symbol;Acc:HGNC:324]	6	32168212	32178096	protein_coding
XLOC_024771	AGPAT2	43.7958	29.4966	36.6462	7.1496	ENSG00000169692	1-acylglycerol-3-phosphate O-acyltransferase 2 [Source:HGNC Symbol;Acc:HGNC:325]	9	136673143	136687457	protein_coding
XLOC_015217	AGPAT3	43.4251	11.3749	27.4	16.0251	ENSG00000160216	1-acylglycerol-3-phosphate O-acyltransferase 3 [Source:HGNC Symbol;Acc:HGNC:326]	21	43865223	43987592	protein_coding
XLOC_020537	AGPAT4	0.0377537	3.79043	1.91409	1.87634	ENSG00000026652	1-acylglycerol-3-phosphate O-acyltransferase 4 [Source:HGNC Symbol;Acc:HGNC:20885]	6	161129967	161274061	protein_coding
XLOC_022942	AGPAT5	27.1646	15.3047	21.2346	5.92995	ENSG00000155189	1-acylglycerol-3-phosphate O-acyltransferase 5 [Source:HGNC Symbol;Acc:HGNC:20886]	8	6708642	6761503	protein_coding
XLOC_013383	AGPS	0.0815758	9.77033	4.92595	4.84438	ENSG00000018510	alkylglycerone phosphate synthase [Source:HGNC Symbol;Acc:HGNC:327]	2	177392746	177567024	protein_coding
XLOC_022422	AGR2	58.539	6.14698	32.343	26.196	ENSG00000106541	anterior gradient 2, protein disulphide isomerase family member [Source:HGNC Symbol;Acc:HGNC:328]	7	16791811	16833433	protein_coding
XLOC_022423	AGR3	0.0687282	0	0.0343641	0.0343641	ENSG00000173467	anterior gradient 3, protein disulphide isomerase family member [Source:HGNC Symbol;Acc:HGNC:24167]	7	16859412	16881987	protein_coding
XLOC_000011	AGRN	67.6082	255.175	161.392	93.7834	ENSG00000188157	agrin [Source:HGNC Symbol;Acc:HGNC:329]	1	1020120	1056118	protein_coding
XLOC_009226	AGRP	0.0191088	0.11165	0.0653794	0.0462706	ENSG00000159723	agouti related neuropeptide [Source:HGNC Symbol;Acc:HGNC:330]	16	67482571	67483547	protein_coding
XLOC_002361	AGT	0.0385851	0	0.0192925	0.0192925	ENSG00000135744	angiotensinogen [Source:HGNC Symbol;Acc:HGNC:333]	1	230690776	230745576	protein_coding
XLOC_024493	AGTPBP1	4.45	7.95281	6.20141	1.75141	ENSG00000135049	ATP/GTP binding carboxypeptidase 1 [Source:HGNC Symbol;Acc:HGNC:17258]	9	85546539	85742029	protein_coding
XLOC_016475	AGTR1	0	0.0251231	0.0125615	0.0125615	ENSG00000144891	angiotensin II receptor type 1 [Source:HGNC Symbol;Acc:HGNC:336]	3	148697784	148743008	protein_coding
XLOC_025210	AGTR2	0	0	0	0	ENSG00000180772	angiotensin II receptor type 2 [Source:HGNC Symbol;Acc:HGNC:338]	X	116170744	116174974	protein_coding
XLOC_000091	AGTRAP	117.013	82.4833	99.7481	17.2648	ENSG00000177674	angiotensin II receptor associated protein [Source:HGNC Symbol;Acc:HGNC:13539]	1	11736084	11754802	protein_coding
XLOC_013616	AGXT	0.00673563	0	0.00336782	0.00336782	ENSG00000172482	alanine--glyoxylate and serine--pyruvate aminotransferase [Source:HGNC Symbol;Acc:HGNC:341]	2	240868824	240880502	protein_coding
XLOC_018847	AGXT2	0	0	0	0	ENSG00000113492	alanine--glyoxylate aminotransferase 2 [Source:HGNC Symbol;Acc:HGNC:14412]	5	34998101	35048135	protein_coding
XLOC_002413	AHCTF1	10.1051	14.8924	12.4987	2.39365	ENSG00000153207	AT-hook containing transcription factor 1 [Source:HGNC Symbol;Acc:HGNC:24618]	1	246839098	246931948	protein_coding
XLOC_014124	AHCTF1P1	0.0104224	0.0157565	0.0130895	0.00266705	ENSG00000226121	AT-hook containing transcription factor 1 pseudogene 1 [Source:HGNC Symbol;Acc:HGNC:24620]	2	161500885	161507705	processed_pseudogene
XLOC_014924	AHCY	193.056	162.544	177.8	15.256	ENSG00000101444	adenosylhomocysteinase [Source:HGNC Symbol;Acc:HGNC:343]	20	34280268	34311802	protein_coding
XLOC_000606	AHCYL1	37.4914	34.923	36.2072	1.2842	ENSG00000168710	adenosylhomocysteinase like 1 [Source:HGNC Symbol;Acc:HGNC:344]	1	109984765	110023742	protein_coding
XLOC_022213	AHCYL2	8.659	7.26462	7.96181	0.69719	ENSG00000158467	adenosylhomocysteinase like 2 [Source:HGNC Symbol;Acc:HGNC:22204]	7	129225030	129430211	protein_coding
XLOC_001459	AHDC1	1.89054	10.608	6.24927	4.35873	ENSG00000126705	AT-hook DNA binding motif containing 1 [Source:HGNC Symbol;Acc:HGNC:25230]	1	27534035	27604431	protein_coding
XLOC_020463	AHI1	3.73421	1.76405	2.74913	0.98508	ENSG00000135541	Abelson helper integration site 1 [Source:HGNC Symbol;Acc:HGNC:21575]	6	135283407	135498434	protein_coding
XLOC_004489	AHNAK	8.51037	145.422	76.9662	68.4558	ENSG00000124942	AHNAK nucleoprotein [Source:HGNC Symbol;Acc:HGNC:347]	11	62433542	62556235	protein_coding
XLOC_007457	AHNAK2	0.0131591	46.2515	23.1323	23.1192	ENSG00000185567	AHNAK nucleoprotein 2 [Source:HGNC Symbol;Acc:HGNC:20125]	14	104937244	104978374	protein_coding
XLOC_021811	AHR	2.84557	7.01094	4.92826	2.08269	ENSG00000106546	aryl hydrocarbon receptor [Source:HGNC Symbol;Acc:HGNC:348]	7	16916359	17346152	protein_coding
XLOC_018221	AHRR	75.7873	88.2961	82.0417	6.2544	ENSG00000063438	aryl-hydrocarbon receptor repressor [Source:HGNC Symbol;Acc:HGNC:346]	5	321714	438291	protein_coding
XLOC_006900	AHSA1	192.851	47.5389	120.195	72.656	ENSG00000100591	activator of HSP90 ATPase activity 1 [Source:HGNC Symbol;Acc:HGNC:1189]	14	77457870	77469472	protein_coding
XLOC_016595	AHSG	0.00759158	0.15437	0.0809808	0.0733892	ENSG00000145192	alpha 2-HS glycoprotein [Source:HGNC Symbol;Acc:HGNC:349]	3	186613060	186621318	protein_coding
XLOC_008621	AHSP	0	0	0	0	ENSG00000169877	alpha hemoglobin stabilizing protein [Source:HGNC Symbol;Acc:HGNC:18075]	16	31527900	31528803	protein_coding
XLOC_005569	AICDA	0	0.0228201	0.01141	0.01141	ENSG00000111732	activation induced cytidine deaminase [Source:HGNC Symbol;Acc:HGNC:13203]	12	8602155	8613242	protein_coding
XLOC_002317	AIDA	74.8956	34.2378	54.5667	20.3289	ENSG00000186063	axin interactor, dorsalization associated [Source:HGNC Symbol;Acc:HGNC:25761]	1	222668013	222713210	protein_coding
XLOC_019509	AIF1	0.0307881	0	0.015394	0.015394	ENSG00000204472	allograft inflammatory factor 1 [Source:HGNC Symbol;Acc:HGNC:352]	6	31615217	31617021	protein_coding
XLOC_020728	AIF1	0	0	0	0	ENSG00000204472	allograft inflammatory factor 1 [Source:HGNC Symbol;Acc:HGNC:352]	6	31615217	31617021	protein_coding
XLOC_020923	AIF1	0	0	0	0	ENSG00000204472	allograft inflammatory factor 1 [Source:HGNC Symbol;Acc:HGNC:352]	6	31615217	31617021	protein_coding
XLOC_021263	AIF1	0	0	0	0	ENSG00000204472	allograft inflammatory factor 1 [Source:HGNC Symbol;Acc:HGNC:352]	6	31615217	31617021	protein_coding
XLOC_021446	AIF1	0	0	0	0	ENSG00000204472	allograft inflammatory factor 1 [Source:HGNC Symbol;Acc:HGNC:352]	6	31615217	31617021	protein_coding
XLOC_021628	AIF1	0	0	0	0	ENSG00000204472	allograft inflammatory factor 1 [Source:HGNC Symbol;Acc:HGNC:352]	6	31615217	31617021	protein_coding
XLOC_024194	AIF1L	18.4642	1.42924	9.94672	8.51748	ENSG00000126878	allograft inflammatory factor 1 like [Source:HGNC Symbol;Acc:HGNC:28904]	9	131096476	131123152	protein_coding
XLOC_025732	AIFM1	59.8995	23.3017	41.6006	18.2989	ENSG00000156709	apoptosis inducing factor mitochondria associated 1 [Source:HGNC Symbol;Acc:HGNC:8768]	X	130124666	130165879	protein_coding
XLOC_003134	AIFM2	16.2539	3.12465	9.68928	6.56463	ENSG00000042286	apoptosis inducing factor mitochondria associated 2 [Source:HGNC Symbol;Acc:HGNC:21411]	10	70098223	70132934	protein_coding
XLOC_015466	AIFM3	0.00836392	1.61248	0.810422	0.802058	ENSG00000183773	apoptosis inducing factor mitochondria associated 3 [Source:HGNC Symbol;Acc:HGNC:26398]	22	20965108	20981360	protein_coding
XLOC_019862	AIG1	52.8594	56.1369	54.4982	1.63875	ENSG00000146416	androgen induced 1 [Source:HGNC Symbol;Acc:HGNC:21607]	6	143060496	143341058	protein_coding
XLOC_002053	AIM2	0	0.0109228	0.0054614	0.0054614	ENSG00000163568	absent in melanoma 2 [Source:HGNC Symbol;Acc:HGNC:357]	1	159061599	159187843	protein_coding
XLOC_017600	AIMP1	27.5151	22.0169	24.766	2.7491	ENSG00000164022	aminoacyl tRNA synthetase complex interacting multifunctional protein 1 [Source:HGNC Symbol;Acc:HGNC:10648]	4	106315544	106349456	protein_coding
XLOC_021785	AIMP2	58.0104	18.6434	38.3269	19.6835	ENSG00000106305	aminoacyl tRNA synthetase complex interacting multifunctional protein 2 [Source:HGNC Symbol;Acc:HGNC:20609]	7	6009255	6023834	protein_coding
XLOC_003856	AIP	68.5217	33.2707	50.8962	17.6255	ENSG00000110711	aryl hydrocarbon receptor interacting protein [Source:HGNC Symbol;Acc:HGNC:358]	11	67468174	67491154	protein_coding
XLOC_010094	AIPL1	0	0	0	0	ENSG00000129221	aryl hydrocarbon receptor interacting protein like 1 [Source:HGNC Symbol;Acc:HGNC:359]	17	6393693	6435199	protein_coding
XLOC_015221	AIRE	0	0	0	0	ENSG00000160224	autoimmune regulator [Source:HGNC Symbol;Acc:HGNC:360]	21	44285838	44298648	protein_coding
XLOC_020533	AIRN	0	0	0	0	ENSG00000268257	antisense of IGF2R non-protein coding RNA [Source:HGNC Symbol;Acc:HGNC:34515]	6	160003291	160007664	lncRNA
XLOC_000051	AJAP1	0.0146773	0	0.00733865	0.00733865	ENSG00000196581	adherens junctions associated protein 1 [Source:HGNC Symbol;Acc:HGNC:30801]	1	4654609	4792534	protein_coding
XLOC_007157	AJUBA	20.5745	79.1239	49.8492	29.2747	ENSG00000129474	ajuba LIM protein [Source:HGNC Symbol;Acc:HGNC:20250]	14	22971177	22982551	protein_coding
XLOC_024683	AK1	8.16704	7.33525	7.75115	0.415895	ENSG00000106992	adenylate kinase 1 [Source:HGNC Symbol;Acc:HGNC:361]	9	127866486	127877675	protein_coding
XLOC_001505	AK2	63.25	56.8886	60.0693	3.1807	ENSG00000004455	adenylate kinase 2 [Source:HGNC Symbol;Acc:HGNC:362]	1	33007986	33080996	protein_coding
XLOC_024291	AK3	18.339	18.1772	18.2581	0.0809	ENSG00000147853	adenylate kinase 3 [Source:HGNC Symbol;Acc:HGNC:17376]	9	4709556	4742043	protein_coding
XLOC_000462	AK4	19.7021	13.8715	16.7868	2.9153	ENSG00000162433	adenylate kinase 4 [Source:HGNC Symbol;Acc:HGNC:363]	1	65147549	65232145	protein_coding
XLOC_000495	AK5	6.00085	0.0669655	3.03391	2.96694	ENSG00000154027	adenylate kinase 5 [Source:HGNC Symbol;Acc:HGNC:365]	1	77282019	77559966	protein_coding
XLOC_018943	AK6	82.7688	77.0816	79.9252	2.8436	ENSG00000085231	adenylate kinase 6 [Source:HGNC Symbol;Acc:HGNC:49151]	5	69350984	69370013	protein_coding
XLOC_006956	AK7	0.142483	1.40403	0.773257	0.630773	ENSG00000140057	adenylate kinase 7 [Source:HGNC Symbol;Acc:HGNC:20091]	14	96392128	96489427	protein_coding
XLOC_024724	AK8	0.177087	0.366471	0.271779	0.094692	ENSG00000165695	adenylate kinase 8 [Source:HGNC Symbol;Acc:HGNC:26526]	9	132725578	132878777	protein_coding
XLOC_020396	AK9	1.93242	0.786376	1.3594	0.573022	ENSG00000155085	adenylate kinase 9 [Source:HGNC Symbol;Acc:HGNC:33814]	6	109492855	109691217	protein_coding
XLOC_009821	AKAP1	54.1027	18.8448	36.4738	17.6289	ENSG00000121057	A-kinase anchoring protein 1 [Source:HGNC Symbol;Acc:HGNC:367]	17	57085092	57121346	protein_coding
XLOC_010220	AKAP10	4.89307	8.92607	6.90957	2.0165	ENSG00000108599	A-kinase anchoring protein 10 [Source:HGNC Symbol;Acc:HGNC:368]	17	19904302	19978343	protein_coding
XLOC_006220	AKAP11	6.39165	7.18369	6.78767	0.39602	ENSG00000023516	A-kinase anchoring protein 11 [Source:HGNC Symbol;Acc:HGNC:369]	13	42272152	42323261	protein_coding
XLOC_019889	AKAP12	11.2413	31.1589	21.2001	9.9588	ENSG00000131016	A-kinase anchoring protein 12 [Source:HGNC Symbol;Acc:HGNC:370]	6	151239967	151358559	protein_coding
XLOC_007865	AKAP13	7.04273	6.79211	6.91742	0.12531	ENSG00000170776	A-kinase anchoring protein 13 [Source:HGNC Symbol;Acc:HGNC:371]	15	85380571	85749358	protein_coding
XLOC_025226	AKAP14	0	0	0	0	ENSG00000186471	A-kinase anchoring protein 14 [Source:HGNC Symbol;Acc:HGNC:24061]	X	119895837	119920716	protein_coding
XLOC_024846	AKAP17A	4.03082	2.43491	3.23286	0.797955	ENSG00000197976	A-kinase anchoring protein 17A [Source:HGNC Symbol;Acc:HGNC:18783]	X	1591604	1602520	protein_coding
XLOC_025885	AKAP17A	0.00493675	0	0.00246838	0.00246838	ENSG00000197976	A-kinase anchoring protein 17A [Source:HGNC Symbol;Acc:HGNC:18783]	X	1591604	1602520	protein_coding
XLOC_005528	AKAP3	0.214279	0.149967	0.182123	0.032156	ENSG00000111254	A-kinase anchoring protein 3 [Source:HGNC Symbol;Acc:HGNC:373]	12	4615508	4649051	protein_coding
XLOC_025506	AKAP4	0	0	0	0	ENSG00000147081	A-kinase anchoring protein 4 [Source:HGNC Symbol;Acc:HGNC:374]	X	50190777	50201007	protein_coding
XLOC_006824	AKAP5	6.84209	0.213647	3.52787	3.31422	ENSG00000179841	A-kinase anchoring protein 5 [Source:HGNC Symbol;Acc:HGNC:375]	14	64465499	64474503	protein_coding
XLOC_006739	AKAP6	0.215551	0.333913	0.274732	0.059181	ENSG00000151320	A-kinase anchoring protein 6 [Source:HGNC Symbol;Acc:HGNC:376]	14	32329298	32837684	protein_coding
XLOC_019826	AKAP7	4.78525	0.871952	2.8286	1.95665	ENSG00000118507	A-kinase anchoring protein 7 [Source:HGNC Symbol;Acc:HGNC:377]	6	131135467	131283535	protein_coding
XLOC_012280	AKAP8	14.8994	11.6986	13.299	1.6004	ENSG00000105127	A-kinase anchoring protein 8 [Source:HGNC Symbol;Acc:HGNC:378]	19	15353385	15379815	protein_coding
XLOC_012281	AKAP8L	33.2918	26.7302	30.011	3.2808	ENSG00000011243	A-kinase anchoring protein 8 like [Source:HGNC Symbol;Acc:HGNC:29857]	19	15380050	15419141	protein_coding
XLOC_022052	AKAP9	23.2242	6.56469	14.8944	8.32976	ENSG00000127914	A-kinase anchoring protein 9 [Source:HGNC Symbol;Acc:HGNC:379]	7	91940840	92110673	protein_coding
XLOC_003496	AKIP1	19.887	14.657	17.272	2.615	ENSG00000166452	A-kinase interacting protein 1 [Source:HGNC Symbol;Acc:HGNC:1170]	11	8911139	8920084	protein_coding
XLOC_000311	AKIRIN1	34.8888	30.0658	32.4773	2.4115	ENSG00000174574	akirin 1 [Source:HGNC Symbol;Acc:HGNC:25744]	1	38991276	39006059	protein_coding
XLOC_020348	AKIRIN2	20.4554	30.2304	25.3429	4.8875	ENSG00000135334	akirin 2 [Source:HGNC Symbol;Acc:HGNC:21407]	6	87674860	87702233	protein_coding
XLOC_024620	AKNA	3.66943	1.24406	2.45675	1.21269	ENSG00000106948	AT-hook transcription factor [Source:HGNC Symbol;Acc:HGNC:24108]	9	114334156	114394405	protein_coding
XLOC_001784	AKNAD1	0	0.154074	0.077037	0.077037	ENSG00000162641	AKNA domain containing 1 [Source:HGNC Symbol;Acc:HGNC:28398]	1	108815898	108963484	protein_coding
XLOC_000382	AKR1A1	108.218	41.6976	74.9578	33.2602	ENSG00000117448	aldo-keto reductase family 1 member A1 [Source:HGNC Symbol;Acc:HGNC:380]	1	45550543	45570049	protein_coding
XLOC_022827	AKR1B1	0.0942057	64.6748	32.3845	32.2903	ENSG00000085662	aldo-keto reductase family 1 member B [Source:HGNC Symbol;Acc:HGNC:381]	7	134442356	134459284	protein_coding
XLOC_022232	AKR1B10	0.0159487	0.816588	0.416268	0.40032	ENSG00000198074	aldo-keto reductase family 1 member B10 [Source:HGNC Symbol;Acc:HGNC:382]	7	134527567	134541412	protein_coding
XLOC_022233	AKR1B15	0	0.0200692	0.0100346	0.0100346	ENSG00000227471	aldo-keto reductase family 1 member B15 [Source:HGNC Symbol;Acc:HGNC:37281]	7	134549110	134579875	protein_coding
XLOC_002453	AKR1C1	0.0105649	11.5416	5.77608	5.76552	ENSG00000187134	aldo-keto reductase family 1 member C1 [Source:HGNC Symbol;Acc:HGNC:384]	10	4963253	4983283	protein_coding
XLOC_002947	AKR1C2	0.0156574	2.46943	1.24254	1.22689	ENSG00000151632	aldo-keto reductase family 1 member C2 [Source:HGNC Symbol;Acc:HGNC:385]	10	4987775	5018031	protein_coding
XLOC_002454	AKR1C3	0.0485565	13.9872	7.01788	6.96932	ENSG00000196139	aldo-keto reductase family 1 member C3 [Source:HGNC Symbol;Acc:HGNC:386]	10	5035354	5107686	protein_coding
XLOC_002455	AKR1C4	0	0	0	0	ENSG00000198610	aldo-keto reductase family 1 member C4 [Source:HGNC Symbol;Acc:HGNC:387]	10	5195462	5218949	protein_coding
XLOC_002946	AKR1C6P	0	0.0124453	0.00622265	0.00622265	ENSG00000151631	aldo-keto reductase family 1 member C6, pseudogene [Source:HGNC Symbol;Acc:HGNC:44680]	10	4871901	4891975	unprocessed_pseudogene
XLOC_022244	AKR1D1	0.142489	0.0118853	0.0771871	0.0653018	ENSG00000122787	aldo-keto reductase family 1 member D1 [Source:HGNC Symbol;Acc:HGNC:388]	7	138002324	138118305	protein_coding
XLOC_002452	AKR1E2	0	2.01803	1.00901	1.00901	ENSG00000165568	aldo-keto reductase family 1 member E2 [Source:HGNC Symbol;Acc:HGNC:23437]	10	4786629	4848062	protein_coding
XLOC_001386	AKR7A2	34.4917	12.1319	23.3118	11.1799	ENSG00000053371	aldo-keto reductase family 7 member A2 [Source:HGNC Symbol;Acc:HGNC:389]	1	19303965	19312144	protein_coding
XLOC_000632	AKR7A2P1	0.112805	1.18303	0.647918	0.535112	ENSG00000229020	AKR7A2 pseudogene 1 [Source:HGNC Symbol;Acc:HGNC:24062]	1	112923423	112924337	processed_pseudogene
XLOC_001384	AKR7A3	0.33075	0.295419	0.313084	0.0176655	ENSG00000162482	aldo-keto reductase family 7 member A3 [Source:HGNC Symbol;Acc:HGNC:390]	1	19282573	19288770	protein_coding
XLOC_001383	AKR7L	0.212628	0.156608	0.184618	0.02801	ENSG00000211454	aldo-keto reductase family 7 like (gene/pseudogene) [Source:HGNC Symbol;Acc:HGNC:24056]	1	19265982	19274194	protein_coding
XLOC_007456	AKT1	116.548	34.1189	75.3334	41.2146	ENSG00000142208	AKT serine/threonine kinase 1 [Source:HGNC Symbol;Acc:HGNC:391]	14	104769349	104795751	protein_coding
XLOC_012644	AKT1S1	41.4242	23.8932	32.6587	8.7655	ENSG00000204673	AKT1 substrate 1 [Source:HGNC Symbol;Acc:HGNC:28426]	19	49869033	49878459	protein_coding
XLOC_012468	AKT2	42.3436	21.0939	31.7188	10.6249	ENSG00000105221	AKT serine/threonine kinase 2 [Source:HGNC Symbol;Acc:HGNC:392]	19	40230317	40285536	protein_coding
XLOC_002405	AKT3	0.279852	10.0901	5.18498	4.90512	ENSG00000117020	AKT serine/threonine kinase 3 [Source:HGNC Symbol;Acc:HGNC:393]	1	243488233	243851079	protein_coding
XLOC_009171	AKTIP	44.3377	6.85982	25.5988	18.7389	ENSG00000166971	AKT interacting protein [Source:HGNC Symbol;Acc:HGNC:16710]	16	53491040	53504411	protein_coding
XLOC_024616	ALAD	11.2716	6.52742	8.89951	2.37209	ENSG00000148218	aminolevulinate dehydratase [Source:HGNC Symbol;Acc:HGNC:395]	9	113386312	113401290	protein_coding
XLOC_016207	ALAS1	48.5173	28.3022	38.4098	10.1075	ENSG00000023330	5'-aminolevulinate synthase 1 [Source:HGNC Symbol;Acc:HGNC:396]	3	52198086	52214327	protein_coding
XLOC_025541	ALAS2	0	0	0	0	ENSG00000158578	5'-aminolevulinate synthase 2 [Source:HGNC Symbol;Acc:HGNC:397]	X	55009055	55030977	protein_coding
XLOC_017512	ALB	0.0868724	0.0880734	0.0874729	0.0006005	ENSG00000163631	albumin [Source:HGNC Symbol;Acc:HGNC:399]	4	73397114	73421482	protein_coding
XLOC_016319	ALCAM	21.0986	93.5798	57.3392	36.2406	ENSG00000170017	activated leukocyte cell adhesion molecule [Source:HGNC Symbol;Acc:HGNC:400]	3	105366909	105576900	protein_coding
XLOC_011783	ALDH16A1	13.5328	13.1659	13.3493	0.18345	ENSG00000161618	aldehyde dehydrogenase 16 family member A1 [Source:HGNC Symbol;Acc:HGNC:28114]	19	49453225	49471050	protein_coding
XLOC_003229	ALDH18A1	84.0985	34.6457	59.3721	24.7264	ENSG00000059573	aldehyde dehydrogenase 18 family member A1 [Source:HGNC Symbol;Acc:HGNC:9722]	10	95605941	95656711	protein_coding
XLOC_024470	ALDH1A1	0.855358	0.0136886	0.434523	0.420835	ENSG00000165092	aldehyde dehydrogenase 1 family member A1 [Source:HGNC Symbol;Acc:HGNC:402]	9	72900671	73080442	protein_coding
XLOC_008105	ALDH1A2	0.169741	0.227751	0.198746	0.029005	ENSG00000128918	aldehyde dehydrogenase 1 family member A2 [Source:HGNC Symbol;Acc:HGNC:15472]	15	57953424	58497866	protein_coding
XLOC_007925	ALDH1A3	23.8582	187.148	105.503	81.6449	ENSG00000184254	aldehyde dehydrogenase 1 family member A3 [Source:HGNC Symbol;Acc:HGNC:409]	15	100877714	100916626	protein_coding
XLOC_023916	ALDH1B1	35.9608	11.0714	23.5161	12.4447	ENSG00000137124	aldehyde dehydrogenase 1 family member B1 [Source:HGNC Symbol;Acc:HGNC:407]	9	38392702	38398661	protein_coding
XLOC_017046	ALDH1L1	0.170963	1.97473	1.07285	0.901883	ENSG00000144908	aldehyde dehydrogenase 1 family member L1 [Source:HGNC Symbol;Acc:HGNC:3978]	3	126103562	126197994	protein_coding
XLOC_016392	ALDH1L1-AS1	0	0	0	0	ENSG00000250218	ALDH1L1 antisense RNA 1 [Source:HGNC Symbol;Acc:HGNC:40244]	3	126103640	126108069	lncRNA
XLOC_016393	ALDH1L1-AS2	0	0.0692052	0.0346026	0.0346026	ENSG00000246022	ALDH1L1 antisense RNA 2 [Source:HGNC Symbol;Acc:HGNC:42446]	3	126180012	126210169	lncRNA
XLOC_005991	ALDH1L2	7.03892	5.34145	6.19018	0.848735	ENSG00000136010	aldehyde dehydrogenase 1 family member L2 [Source:HGNC Symbol;Acc:HGNC:26777]	12	105019784	105107643	protein_coding
XLOC_005388	ALDH2	2.44293	30.1803	16.3116	13.8687	ENSG00000111275	aldehyde dehydrogenase 2 family member [Source:HGNC Symbol;Acc:HGNC:404]	12	111766887	111817532	protein_coding
XLOC_010218	ALDH3A1	0.0211395	0.540399	0.280769	0.25963	ENSG00000108602	aldehyde dehydrogenase 3 family member A1 [Source:HGNC Symbol;Acc:HGNC:405]	17	19737984	19748943	protein_coding
XLOC_009532	ALDH3A2	26.5272	25.7524	26.1398	0.3874	ENSG00000072210	aldehyde dehydrogenase 3 family member A2 [Source:HGNC Symbol;Acc:HGNC:403]	17	19648136	19685760	protein_coding
XLOC_003860	ALDH3B1	0.346849	4.70743	2.52714	2.18029	ENSG00000006534	aldehyde dehydrogenase 3 family member B1 [Source:HGNC Symbol;Acc:HGNC:410]	11	68008578	68029282	protein_coding
XLOC_004603	ALDH3B2	4.03508	0.786044	2.41056	1.62452	ENSG00000132746	aldehyde dehydrogenase 3 family member B2 [Source:HGNC Symbol;Acc:HGNC:411]	11	67662155	67681224	protein_coding
XLOC_001378	ALDH4A1	34.9662	15.3758	25.171	9.7952	ENSG00000159423	aldehyde dehydrogenase 4 family member A1 [Source:HGNC Symbol;Acc:HGNC:406]	1	18871430	18902724	protein_coding
XLOC_019390	ALDH5A1	5.78578	1.43731	3.61155	2.17423	ENSG00000112294	aldehyde dehydrogenase 5 family member A1 [Source:HGNC Symbol;Acc:HGNC:408]	6	24494867	24537207	protein_coding
XLOC_007345	ALDH6A1	16.0804	4.87398	10.4772	5.60321	ENSG00000119711	aldehyde dehydrogenase 6 family member A1 [Source:HGNC Symbol;Acc:HGNC:7179]	14	74056847	74084492	protein_coding
XLOC_019062	ALDH7A1	20.607	45.4594	33.0332	12.4262	ENSG00000164904	aldehyde dehydrogenase 7 family member A1 [Source:HGNC Symbol;Acc:HGNC:877]	5	126531200	126595362	protein_coding
XLOC_020460	ALDH8A1	0.18612	0.286247	0.236183	0.0500635	ENSG00000118514	aldehyde dehydrogenase 8 family member A1 [Source:HGNC Symbol;Acc:HGNC:15471]	6	134917393	134950115	protein_coding
XLOC_002102	ALDH9A1	49.2089	21.7632	35.486	13.7228	ENSG00000143149	aldehyde dehydrogenase 9 family member A1 [Source:HGNC Symbol;Acc:HGNC:412]	1	165662216	165698562	protein_coding
XLOC_008585	ALDOA	501.353	706.848	604.101	102.748	ENSG00000149925	aldolase, fructose-bisphosphate A [Source:HGNC Symbol;Acc:HGNC:414]	16	30064164	30070457	protein_coding
XLOC_024573	ALDOB	0.0193186	0.0478784	0.0335985	0.0142799	ENSG00000136872	aldolase, fructose-bisphosphate B [Source:HGNC Symbol;Acc:HGNC:417]	9	101420560	101449664	protein_coding
XLOC_010239	ALDOC	31.2429	29.9304	30.5866	0.65625	ENSG00000109107	aldolase, fructose-bisphosphate C [Source:HGNC Symbol;Acc:HGNC:418]	17	28573115	28576948	protein_coding
XLOC_008456	ALG1	15.5641	8.19359	11.8788	3.68526	ENSG00000033011	ALG1 chitobiosyldiphosphodolichol beta-mannosyltransferase [Source:HGNC Symbol;Acc:HGNC:18294]	16	5033702	5087379	protein_coding
XLOC_005063	ALG10	2.23259	8.58813	5.41036	3.17777	ENSG00000139133	ALG10 alpha-1,2-glucosyltransferase [Source:HGNC Symbol;Acc:HGNC:23162]	12	34022468	34029694	protein_coding
XLOC_005064	ALG10B	1.94875	5.47405	3.7114	1.76265	ENSG00000175548	ALG10 alpha-1,2-glucosyltransferase B [Source:HGNC Symbol;Acc:HGNC:31088]	12	38316762	38329721	protein_coding
XLOC_006265	ALG11	14.3259	13.6846	14.0053	0.32065	ENSG00000253710	ALG11 alpha-1,2-mannosyltransferase [Source:HGNC Symbol;Acc:HGNC:32456]	13	52012391	52079232	protein_coding
XLOC_015958	ALG12	16.1621	13.5818	14.872	1.29015	ENSG00000182858	ALG12 alpha-1,6-mannosyltransferase [Source:HGNC Symbol;Acc:HGNC:19358]	22	49900229	49918438	protein_coding
XLOC_025195	ALG13	15.2842	8.09606	11.6901	3.59407	ENSG00000101901	ALG13 UDP-N-acetylglucosaminyltransferase subunit [Source:HGNC Symbol;Acc:HGNC:30881]	X	111665811	111760649	protein_coding
XLOC_001759	ALG14	23.9177	5.66541	14.7916	9.12614	ENSG00000172339	ALG14 UDP-N-acetylglucosaminyltransferase subunit [Source:HGNC Symbol;Acc:HGNC:28287]	1	94974405	95072951	protein_coding
XLOC_017044	ALG1L	0.703237	0	0.351619	0.351619	ENSG00000189366	ALG1 chitobiosyldiphosphodolichol beta-mannosyltransferase like [Source:HGNC Symbol;Acc:HGNC:33721]	3	125928689	125990580	transcribed_unprocessed_pseudogene
XLOC_016421	ALG1L2	0	0	0	0	ENSG00000251287	ALG1 chitobiosyldiphosphodolichol beta-mannosyltransferase like 2 [Source:HGNC Symbol;Acc:HGNC:37258]	3	130081831	130113227	protein_coding
XLOC_004626	ALG1L9P	0.123403	0.178935	0.151169	0.027766	ENSG00000254978	ALG1 like 9, pseudogene [Source:HGNC Symbol;Acc:HGNC:44378]	11	71800541	71804640	transcribed_unprocessed_pseudogene
XLOC_004626	ALG1L9P	0.123403	0.178935	0.151169	0.027766	ENSG00000248671	ALG1 like 9, pseudogene [Source:NCBI gene (formerly Entrezgene);Acc:285407]	11	71673885	71813859	lncRNA
XLOC_024565	ALG2	34.6016	21.9348	28.2682	6.3334	ENSG00000119523	ALG2 alpha-1,3/1,6-mannosyltransferase [Source:HGNC Symbol;Acc:HGNC:23159]	9	99216425	99221942	protein_coding
XLOC_017223	ALG3	51.2758	34.0479	42.6619	8.61395	ENSG00000214160	ALG3 alpha-1,3- mannosyltransferase [Source:HGNC Symbol;Acc:HGNC:23056]	3	184242301	184249548	protein_coding
XLOC_006463	ALG5	32.5623	11.2949	21.9286	10.6337	ENSG00000120697	ALG5 dolichyl-phosphate beta-glucosyltransferase [Source:HGNC Symbol;Acc:HGNC:20266]	13	36949738	37000763	protein_coding
XLOC_000453	ALG6	6.29613	8.69539	7.49576	1.19963	ENSG00000088035	ALG6 alpha-1,3-glucosyltransferase [Source:HGNC Symbol;Acc:HGNC:23157]	1	63367575	63438553	protein_coding
XLOC_004672	ALG8	34.7166	37.3052	36.0109	1.2943	ENSG00000159063	ALG8 alpha-1,3-glucosyltransferase [Source:HGNC Symbol;Acc:HGNC:23161]	11	78095244	78139660	protein_coding
XLOC_004769	ALG9	7.71942	4.61927	6.16934	1.55008	ENSG00000086848	ALG9 alpha-1,2-mannosyltransferase [Source:HGNC Symbol;Acc:HGNC:15672]	11	111782195	111871581	protein_coding
XLOC_013739	ALK	0.201728	0.00487556	0.103302	0.0984262	ENSG00000171094	ALK receptor tyrosine kinase [Source:HGNC Symbol;Acc:HGNC:427]	2	29192774	29921586	protein_coding
XLOC_007374	ALKBH1	7.10554	4.22608	5.66581	1.43973	ENSG00000100601	alkB homolog 1, histone H2A dioxygenase [Source:HGNC Symbol;Acc:HGNC:17911]	14	77672404	77708023	protein_coding
XLOC_006010	ALKBH2	30.0302	25.6875	27.8589	2.17135	ENSG00000189046	alkB homolog 2, alpha-ketoglutarate dependent dioxygenase [Source:HGNC Symbol;Acc:HGNC:32487]	12	109088188	109093631	protein_coding
XLOC_003598	ALKBH3	13.5784	7.87892	10.7287	2.84974	ENSG00000166199	alkB homolog 3, alpha-ketoglutarate dependent dioxygenase [Source:HGNC Symbol;Acc:HGNC:30141]	11	43880811	43920274	protein_coding
XLOC_004374	ALKBH3-AS1	0.0560583	0.0724333	0.0642458	0.0081875	ENSG00000244926	ALKBH3 antisense RNA 1 [Source:HGNC Symbol;Acc:HGNC:48670]	11	43909289	43920944	lncRNA
XLOC_022725	ALKBH4	9.693	4.88172	7.28736	2.40564	ENSG00000160993	alkB homolog 4, lysine demethylase [Source:HGNC Symbol;Acc:HGNC:21900]	7	102456238	102464863	protein_coding
XLOC_009509	ALKBH5	45.9959	19.3884	32.6921	13.3038	ENSG00000091542	alkB homolog 5, RNA demethylase [Source:HGNC Symbol;Acc:HGNC:25996]	17	18183078	18209954	protein_coding
XLOC_012403	ALKBH6	15.5426	25.273	20.4078	4.8652	ENSG00000239382	alkB homolog 6 [Source:HGNC Symbol;Acc:HGNC:28243]	19	36009120	36014239	protein_coding
XLOC_011263	ALKBH7	73.4336	18.449	45.9413	27.4923	ENSG00000125652	alkB homolog 7 [Source:HGNC Symbol;Acc:HGNC:21306]	19	6372794	6375250	protein_coding
XLOC_004755	ALKBH8	2.39525	3.12622	2.76073	0.365485	ENSG00000137760	alkB homolog 8, tRNA methyltransferase [Source:HGNC Symbol;Acc:HGNC:25189]	11	107502727	107565742	protein_coding
XLOC_012835	ALLC	0.00949424	0	0.00474712	0.00474712	ENSG00000151360	allantoicase [Source:HGNC Symbol;Acc:HGNC:17377]	2	3658200	3702671	protein_coding
XLOC_013059	ALMS1	1.89889	2.3222	2.11055	0.211655	ENSG00000116127	ALMS1 centrosome and basal body associated protein [Source:HGNC Symbol;Acc:HGNC:428]	2	73385758	73625166	protein_coding
XLOC_013060	ALMS1-IT1	0.0436733	1.12026	0.581967	0.538293	ENSG00000230002	ALMS1 intronic transcript 1 [Source:HGNC Symbol;Acc:HGNC:41305]	2	73456764	73459482	lncRNA
XLOC_009419	ALOX12	0.0253133	0.197442	0.111378	0.0860643	ENSG00000108839	arachidonate 12-lipoxygenase, 12S type [Source:HGNC Symbol;Acc:HGNC:429]	17	6996049	7010754	protein_coding
XLOC_010129	ALOX12B	0.0758668	0.225878	0.150872	0.0750056	ENSG00000179477	arachidonate 12-lipoxygenase, 12R type [Source:HGNC Symbol;Acc:HGNC:430]	17	8072636	8087716	protein_coding
XLOC_009418	ALOX12P2	2.22942	0.568654	1.39904	0.830383	ENSG00000262943	arachidonate 12-lipoxygenase pseudogene 2 [Source:HGNC Symbol;Acc:HGNC:432]	17	6853861	6954107	transcribed_unprocessed_pseudogene
XLOC_010072	ALOX15	21.6527	0.0194536	10.8361	10.8166	ENSG00000161905	arachidonate 15-lipoxygenase [Source:HGNC Symbol;Acc:HGNC:433]	17	4630919	4642294	protein_coding
XLOC_009458	ALOX15B	0.0226521	22.7122	11.3674	11.3448	ENSG00000179593	arachidonate 15-lipoxygenase type B [Source:HGNC Symbol;Acc:HGNC:434]	17	8039034	8049134	protein_coding
XLOC_009415	ALOX15P1	0.0514377	0.137109	0.0942734	0.0428357	ENSG00000274114	arachidonate 15-lipoxygenase pseudogene 1 [Source:HGNC Symbol;Acc:HGNC:13742]	17	6657034	6693577	transcribed_unprocessed_pseudogene
XLOC_002571	ALOX5	0.0413975	0.145553	0.0934752	0.0520777	ENSG00000012779	arachidonate 5-lipoxygenase [Source:HGNC Symbol;Acc:HGNC:435]	10	45374176	45446119	protein_coding
XLOC_006185	ALOX5AP	0	0.713526	0.356763	0.356763	ENSG00000132965	arachidonate 5-lipoxygenase activating protein [Source:HGNC Symbol;Acc:HGNC:436]	13	30713478	30764426	protein_coding
XLOC_010130	ALOXE3	0.388434	4.23826	2.31335	1.92491	ENSG00000179148	arachidonate lipoxygenase 3 [Source:HGNC Symbol;Acc:HGNC:13743]	17	8095900	8119047	protein_coding
XLOC_013570	ALPI	0	0	0	0	ENSG00000163295	alkaline phosphatase, intestinal [Source:HGNC Symbol;Acc:HGNC:437]	2	232456125	232460753	protein_coding
XLOC_017616	ALPK1	1.39674	4.63227	3.01451	1.61776	ENSG00000073331	alpha kinase 1 [Source:HGNC Symbol;Acc:HGNC:20917]	4	112285509	112442621	protein_coding
XLOC_011119	ALPK2	0.0279373	0.0184941	0.0232157	0.0047216	ENSG00000198796	alpha kinase 2 [Source:HGNC Symbol;Acc:HGNC:20565]	18	58481247	58629091	protein_coding
XLOC_007862	ALPK3	2.52754	0.0362924	1.28192	1.24562	ENSG00000136383	alpha kinase 3 [Source:HGNC Symbol;Acc:HGNC:17574]	15	84817356	84873479	protein_coding
XLOC_000171	ALPL	0.0119474	0.0509959	0.0314716	0.0195242	ENSG00000162551	alkaline phosphatase, biomineralization associated [Source:HGNC Symbol;Acc:HGNC:438]	1	21509397	21578410	protein_coding
XLOC_013568	ALPP	0	0.0370521	0.018526	0.018526	ENSG00000163283	alkaline phosphatase, placental [Source:HGNC Symbol;Acc:HGNC:439]	2	232378724	232382889	protein_coding
XLOC_014246	ALS2	6.4233	8.30266	7.36298	0.93968	ENSG00000003393	alsin Rho guanine nucleotide exchange factor ALS2 [Source:HGNC Symbol;Acc:HGNC:443]	2	201700267	201782112	protein_coding
XLOC_016780	ALS2CL	1.04368	56.8009	28.9223	27.8786	ENSG00000178038	ALS2 C-terminal like [Source:HGNC Symbol;Acc:HGNC:20605]	3	46668995	46693704	protein_coding
XLOC_005291	ALX1	0	0.788101	0.394051	0.394051	ENSG00000180318	ALX homeobox 1 [Source:HGNC Symbol;Acc:HGNC:1494]	12	85280220	85301784	protein_coding
XLOC_001797	ALX3	1.68471	1.96398	1.82435	0.139635	ENSG00000156150	ALX homeobox 3 [Source:HGNC Symbol;Acc:HGNC:449]	1	110059870	110070672	protein_coding
XLOC_004375	ALX4	0.0198238	0.0365257	0.0281747	0.00835095	ENSG00000052850	ALX homeobox 4 [Source:HGNC Symbol;Acc:HGNC:450]	11	44260440	44310139	protein_coding
XLOC_010743	ALYREF	59.2145	56.8557	58.0351	1.1794	ENSG00000183684	Aly/REF export factor [Source:HGNC Symbol;Acc:HGNC:19071]	17	81887835	81891586	protein_coding
XLOC_018845	AMACR	117.237	2.99547	60.1162	57.1208	ENSG00000242110	alpha-methylacyl-CoA racemase [Source:HGNC Symbol;Acc:HGNC:451]	5	33986165	34008104	protein_coding
XLOC_017504	AMBN	0	0	0	0	ENSG00000178522	ameloblastin [Source:HGNC Symbol;Acc:HGNC:452]	4	70592256	70607288	protein_coding
XLOC_024618	AMBP	0.0675178	0.0131176	0.0403177	0.0272001	ENSG00000106927	alpha-1-microglobulin/bikunin precursor [Source:HGNC Symbol;Acc:HGNC:453]	9	114060127	114078328	protein_coding
XLOC_004384	AMBRA1	10.4964	6.29492	8.39566	2.10074	ENSG00000110497	autophagy and beclin 1 regulator 1 [Source:HGNC Symbol;Acc:HGNC:25990]	11	46396414	46594125	protein_coding
XLOC_019774	AMD1	190.145	31.5901	110.868	79.2775	ENSG00000123505	adenosylmethionine decarboxylase 1 [Source:HGNC Symbol;Acc:HGNC:457]	6	110874770	110898879	protein_coding
XLOC_005315	AMDHD1	0	0.403191	0.201596	0.201596	ENSG00000139344	amidohydrolase domain containing 1 [Source:HGNC Symbol;Acc:HGNC:28577]	12	95943331	95968720	protein_coding
XLOC_008410	AMDHD2	3.45007	6.44196	4.94602	1.49595	ENSG00000162066	amidohydrolase domain containing 2 [Source:HGNC Symbol;Acc:HGNC:24262]	16	2520357	2531422	protein_coding
XLOC_024867	AMELX	0	0	0	0	ENSG00000125363	amelogenin X-linked [Source:HGNC Symbol;Acc:HGNC:461]	X	11293413	11300761	protein_coding
XLOC_025958	AMELY	0.147564	0	0.073782	0.073782	ENSG00000099721	amelogenin Y-linked [Source:HGNC Symbol;Acc:HGNC:462]	Y	6865918	6911752	protein_coding
XLOC_025556	AMER1	2.65646	1.76241	2.20944	0.447025	ENSG00000184675	APC membrane recruitment protein 1 [Source:HGNC Symbol;Acc:HGNC:26837]	X	64185117	64205708	protein_coding
XLOC_006422	AMER2	0	0	0	0	ENSG00000165566	APC membrane recruitment protein 2 [Source:HGNC Symbol;Acc:HGNC:26360]	13	25161679	25172288	protein_coding
XLOC_013262	AMER3	0.00314214	0	0.00157107	0.00157107	ENSG00000178171	APC membrane recruitment protein 3 [Source:HGNC Symbol;Acc:HGNC:26771]	2	130755540	130768134	protein_coding
XLOC_009179	AMFR	37.974	22.3292	30.1516	7.8224	ENSG00000159461	autocrine motility factor receptor [Source:HGNC Symbol;Acc:HGNC:463]	16	56361452	56425545	protein_coding
XLOC_011206	AMH	6.22309	0.554032	3.38856	2.83453	ENSG00000104899	anti-Mullerian hormone [Source:HGNC Symbol;Acc:HGNC:464]	19	2249309	2252073	protein_coding
XLOC_005141	AMHR2	2.42593	0.0123894	1.21916	1.20677	ENSG00000135409	anti-Mullerian hormone receptor type 2 [Source:HGNC Symbol;Acc:HGNC:465]	12	53423855	53431672	protein_coding
XLOC_001793	AMIGO1	6.08451	0.437258	3.26088	2.82363	ENSG00000181754	adhesion molecule with Ig like domain 1 [Source:HGNC Symbol;Acc:HGNC:20824]	1	109504178	109509738	protein_coding
XLOC_005705	AMIGO2	0.113385	85.3522	42.7328	42.6194	ENSG00000139211	adhesion molecule with Ig like domain 2 [Source:HGNC Symbol;Acc:HGNC:24073]	12	47075707	47079959	protein_coding
XLOC_016832	AMIGO3	3.77182	1.51367	2.64275	1.12908	ENSG00000176020	adhesion molecule with Ig like domain 3 [Source:HGNC Symbol;Acc:HGNC:24075]	3	49716829	49719684	protein_coding
XLOC_025678	AMMECR1	6.26911	8.18041	7.22476	0.95565	ENSG00000101935	AMMECR nuclear protein 1 [Source:HGNC Symbol;Acc:HGNC:467]	X	110194186	110440318	protein_coding
XLOC_014053	AMMECR1L	13.8222	12.8247	13.3234	0.49875	ENSG00000144233	AMMECR1 like [Source:HGNC Symbol;Acc:HGNC:28658]	2	127861630	127885967	protein_coding
XLOC_007078	AMN	0.0432727	2.96358	1.50343	1.46015	ENSG00000166126	amnion associated transmembrane protein [Source:HGNC Symbol;Acc:HGNC:14604]	14	102922663	102933596	protein_coding
XLOC_005677	AMN1	2.87731	5.25172	4.06452	1.18721	ENSG00000151743	antagonist of mitotic exit network 1 homolog [Source:HGNC Symbol;Acc:HGNC:27281]	12	31671142	31729121	protein_coding
XLOC_025686	AMOT	1.63172	0.44962	1.04067	0.59105	ENSG00000126016	angiomotin [Source:HGNC Symbol;Acc:HGNC:17810]	X	112774503	112840831	protein_coding
XLOC_003977	AMOTL1	3.79362	29.1952	16.4944	12.7008	ENSG00000166025	angiomotin like 1 [Source:HGNC Symbol;Acc:HGNC:17811]	11	94706431	94876748	protein_coding
XLOC_017088	AMOTL2	4.9816	20.1126	12.5471	7.5655	ENSG00000114019	angiomotin like 2 [Source:HGNC Symbol;Acc:HGNC:17812]	3	134355347	134375479	protein_coding
XLOC_001835	AMPD1	0	0.00673722	0.00336861	0.00336861	ENSG00000116748	adenosine monophosphate deaminase 1 [Source:HGNC Symbol;Acc:HGNC:468]	1	114673090	114695618	protein_coding
XLOC_000600	AMPD2	20.5048	15.8988	18.2018	2.303	ENSG00000116337	adenosine monophosphate deaminase 2 [Source:HGNC Symbol;Acc:HGNC:469]	1	109616104	109632051	protein_coding
XLOC_003508	AMPD3	0.0273987	10.0684	5.0479	5.0205	ENSG00000133805	adenosine monophosphate deaminase 3 [Source:HGNC Symbol;Acc:HGNC:470]	11	10308313	10507579	protein_coding
XLOC_022501	AMPH	0	0.00484423	0.00242211	0.00242211	ENSG00000078053	amphiphysin [Source:HGNC Symbol;Acc:HGNC:471]	7	38383704	38631420	protein_coding
XLOC_016829	AMT	3.32868	12.4661	7.89739	4.56871	ENSG00000145020	aminomethyltransferase [Source:HGNC Symbol;Acc:HGNC:473]	3	49416778	49422685	protein_coding
XLOC_017503	AMTN	0.0141979	0.359094	0.186646	0.172448	ENSG00000187689	amelotin [Source:HGNC Symbol;Acc:HGNC:33188]	4	70518569	70532743	protein_coding
XLOC_001779	AMY1A	0	0	0	0	ENSG00000237763	amylase alpha 1A [Source:HGNC Symbol;Acc:HGNC:474]	1	103655760	103664554	protein_coding
XLOC_000575	AMY1A	0	0	0	0	ENSG00000237763	amylase alpha 1A [Source:HGNC Symbol;Acc:HGNC:474]	1	103655760	103664554	protein_coding
XLOC_000576	AMY1A	0	0	0	0	ENSG00000237763	amylase alpha 1A [Source:HGNC Symbol;Acc:HGNC:474]	1	103655760	103664554	protein_coding
XLOC_000574	AMY2A	0	0	0	0	ENSG00000243480	amylase alpha 2A [Source:HGNC Symbol;Acc:HGNC:477]	1	103617427	103625780	protein_coding
XLOC_000572	AMY2B	2.47772	15.3414	8.90956	6.43184	ENSG00000240038	amylase alpha 2B [Source:HGNC Symbol;Acc:HGNC:478]	1	103553815	103579534	protein_coding
XLOC_021773	AMZ1	0.0643876	0.0747693	0.0695785	0.00519085	ENSG00000174945	archaelysin family metallopeptidase 1 [Source:HGNC Symbol;Acc:HGNC:22231]	7	2679522	2775500	protein_coding
XLOC_009886	AMZ2	44.896	42.8047	43.8503	1.04565	ENSG00000196704	archaelysin family metallopeptidase 2 [Source:HGNC Symbol;Acc:HGNC:28041]	17	68205481	68257712	protein_coding
XLOC_010612	AMZ2P1	2.09054	0.911564	1.50105	0.589488	ENSG00000214174	AMZ2 pseudogene 1 [Source:HGNC Symbol;Acc:HGNC:26491]	17	64966550	64975630	transcribed_unprocessed_pseudogene
XLOC_014017	ANAPC1	10.3555	10.9025	10.629	0.2735	ENSG00000153107	anaphase promoting complex subunit 1 [Source:HGNC Symbol;Acc:HGNC:19988]	2	111611639	111884690	protein_coding
XLOC_018115	ANAPC10	13.4449	7.2195	10.3322	3.1127	ENSG00000164162	anaphase promoting complex subunit 10 [Source:HGNC Symbol;Acc:HGNC:24077]	4	144831908	145098541	protein_coding
XLOC_009996	ANAPC11	205.626	95.6857	150.656	54.9701	ENSG00000141552	anaphase promoting complex subunit 11 [Source:HGNC Symbol;Acc:HGNC:14452]	17	81890790	81900991	protein_coding
XLOC_017090	ANAPC13	46.2648	28.4059	37.3353	8.92945	ENSG00000129055	anaphase promoting complex subunit 13 [Source:HGNC Symbol;Acc:HGNC:24540]	3	134477706	134486716	protein_coding
XLOC_004632	ANAPC15	35.2309	18.5539	26.8924	8.3385	ENSG00000110200	anaphase promoting complex subunit 15 [Source:HGNC Symbol;Acc:HGNC:24531]	11	72106378	72112780	protein_coding
XLOC_002651	ANAPC16	70.8493	17.0843	43.9668	26.8825	ENSG00000166295	anaphase promoting complex subunit 16 [Source:HGNC Symbol;Acc:HGNC:26976]	10	72216000	72235860	protein_coding
XLOC_013111	ANAPC1P1	0	0	0	0	ENSG00000233673	ANAPC1 pseudogene 1 [Source:HGNC Symbol;Acc:HGNC:44150]	2	86861825	86912978	transcribed_unprocessed_pseudogene
XLOC_024792	ANAPC2	20.7184	13.3916	17.055	3.6634	ENSG00000176248	anaphase promoting complex subunit 2 [Source:HGNC Symbol;Acc:HGNC:19989]	9	137174784	137188560	protein_coding
XLOC_017407	ANAPC4	7.10958	11.7251	9.41734	2.30776	ENSG00000053900	anaphase promoting complex subunit 4 [Source:HGNC Symbol;Acc:HGNC:19990]	4	25377263	25418498	protein_coding
XLOC_006079	ANAPC5	64.5949	35.1434	49.8691	14.7257	ENSG00000089053	anaphase promoting complex subunit 5 [Source:HGNC Symbol;Acc:HGNC:15713]	12	121308245	121399896	protein_coding
XLOC_006020	ANAPC7	27.6064	20.2106	23.9085	3.6979	ENSG00000196510	anaphase promoting complex subunit 7 [Source:HGNC Symbol;Acc:HGNC:17380]	12	110372900	110403730	protein_coding
XLOC_006672	ANG	0.996202	11.4725	6.23435	5.23815	ENSG00000214274	angiogenin [Source:HGNC Symbol;Acc:HGNC:483]	14	20684177	20698971	protein_coding
XLOC_007363	ANGEL1	15.6526	8.42759	12.0401	3.61251	ENSG00000013523	angel homolog 1 [Source:HGNC Symbol;Acc:HGNC:19961]	14	76786009	76826246	protein_coding
XLOC_002297	ANGEL2	5.92071	7.4106	6.66566	0.744945	ENSG00000174606	angel homolog 2 [Source:HGNC Symbol;Acc:HGNC:30534]	1	212992182	213015867	protein_coding
XLOC_023677	ANGPT1	0	0.0127546	0.0063773	0.0063773	ENSG00000154188	angiopoietin 1 [Source:HGNC Symbol;Acc:HGNC:484]	8	107249482	107498055	protein_coding
XLOC_023346	ANGPT2	0.238858	0.0721527	0.155505	0.0833527	ENSG00000091879	angiopoietin 2 [Source:HGNC Symbol;Acc:HGNC:485]	8	6499632	6563409	protein_coding
XLOC_014781	ANGPT4	0.381482	0.018884	0.200183	0.181299	ENSG00000101280	angiopoietin 4 [Source:HGNC Symbol;Acc:HGNC:487]	20	869900	916334	protein_coding
XLOC_002165	ANGPTL1	0.0054241	0.00777256	0.00659833	0.00117423	ENSG00000116194	angiopoietin like 1 [Source:HGNC Symbol;Acc:HGNC:489]	1	178849535	178871077	protein_coding
XLOC_024674	ANGPTL2	0.074837	0.20122	0.138028	0.0631915	ENSG00000136859	angiopoietin like 2 [Source:HGNC Symbol;Acc:HGNC:490]	9	127087348	127122635	protein_coding
XLOC_000450	ANGPTL3	0.0251275	0.009813	0.0174702	0.00765725	ENSG00000132855	angiopoietin like 3 [Source:HGNC Symbol;Acc:HGNC:491]	1	62597520	62606313	protein_coding
XLOC_011294	ANGPTL4	5.37229	97.9381	51.6552	46.2829	ENSG00000167772	angiopoietin like 4 [Source:HGNC Symbol;Acc:HGNC:16039]	19	8363289	8374370	protein_coding
XLOC_004730	ANGPTL5	0.0104885	0	0.00524425	0.00524425	ENSG00000187151	angiopoietin like 5 [Source:HGNC Symbol;Acc:HGNC:19705]	11	101890674	101916522	protein_coding
XLOC_012188	ANGPTL6	0.228874	0.331464	0.280169	0.051295	ENSG00000130812	angiopoietin like 6 [Source:HGNC Symbol;Acc:HGNC:23140]	19	10092338	10102678	protein_coding
XLOC_000084	ANGPTL7	0.0100946	0.0131965	0.0116455	0.00155095	ENSG00000171819	angiopoietin like 7 [Source:HGNC Symbol;Acc:HGNC:24078]	1	11189355	11195981	protein_coding
XLOC_006138	ANHX	0	0	0	0	ENSG00000227059	anomalous homeobox [Source:HGNC Symbol;Acc:HGNC:40024]	12	133218312	133235877	protein_coding
XLOC_023504	ANK1	0.0206324	0.0423466	0.0314895	0.0108571	ENSG00000029534	ankyrin 1 [Source:HGNC Symbol;Acc:HGNC:492]	8	41653220	41896762	protein_coding
XLOC_017618	ANK2	0.428909	0.802975	0.615942	0.187033	ENSG00000145362	ankyrin 2 [Source:HGNC Symbol;Acc:HGNC:493]	4	112818032	113384221	protein_coding
XLOC_003115	ANK3	12.6944	2.52989	7.61214	5.08225	ENSG00000151150	ankyrin 3 [Source:HGNC Symbol;Acc:HGNC:494]	10	60026298	60733490	protein_coding
XLOC_013409	ANKAR	0.0891928	0.179844	0.134518	0.0453256	ENSG00000151687	ankyrin and armadillo repeat containing [Source:HGNC Symbol;Acc:HGNC:26350]	2	189674290	189761193	protein_coding
XLOC_007731	ANKDD1A	0.827973	0.659429	0.743701	0.084272	ENSG00000166839	ankyrin repeat and death domain containing 1A [Source:HGNC Symbol;Acc:HGNC:28002]	15	64911902	64958691	protein_coding
XLOC_018385	ANKDD1B	0.111493	0.398884	0.255188	0.143696	ENSG00000189045	ankyrin repeat and death domain containing 1B [Source:HGNC Symbol;Acc:HGNC:32525]	5	75611182	75681773	protein_coding
XLOC_014472	ANKEF1	6.16971	5.1395	5.65461	0.515105	ENSG00000132623	ankyrin repeat and EF-hand domain containing 1 [Source:HGNC Symbol;Acc:HGNC:15803]	20	9986126	10058303	protein_coding
XLOC_009816	ANKFN1	0.0219187	0.0120285	0.0169736	0.0049451	ENSG00000153930	ankyrin repeat and fibronectin type III domain containing 1 [Source:HGNC Symbol;Acc:HGNC:26766]	17	55882301	56517016	protein_coding
XLOC_010068	ANKFY1	12.2851	9.58745	10.9363	1.34882	ENSG00000185722	ankyrin repeat and FYVE domain containing 1 [Source:HGNC Symbol;Acc:HGNC:20763]	17	4163821	4263995	protein_coding
XLOC_018821	ANKH	26.6805	4.34858	15.5145	11.166	ENSG00000154122	ANKH inorganic pyrophosphate transport regulator [Source:HGNC Symbol;Acc:HGNC:15492]	5	14704800	14871778	protein_coding
XLOC_018569	ANKHD1	41.0555	29.7321	35.3938	5.6617	ENSG00000131503	ankyrin repeat and KH domain containing 1 [Source:HGNC Symbol;Acc:HGNC:24714]	5	140401814	140539856	protein_coding
XLOC_022053	ANKIB1	7.40219	20.1682	13.7852	6.383	ENSG00000001629	ankyrin repeat and IBR domain containing 1 [Source:HGNC Symbol;Acc:HGNC:22215]	7	92245974	92401383	protein_coding
XLOC_004033	ANKK1	0.0540498	1.02249	0.53827	0.48422	ENSG00000170209	ankyrin repeat and kinase domain containing 1 [Source:HGNC Symbol;Acc:HGNC:21027]	11	113387779	113400416	protein_coding
XLOC_011421	ANKLE1	0.170527	6.38866	3.27959	3.10907	ENSG00000160117	ankyrin repeat and LEM domain containing 1 [Source:HGNC Symbol;Acc:HGNC:26812]	19	17281645	17287646	protein_coding
XLOC_006132	ANKLE2	16.9275	43.4088	30.1682	13.2407	ENSG00000176915	ankyrin repeat and LEM domain containing 2 [Source:HGNC Symbol;Acc:HGNC:29101]	12	132725503	132761832	protein_coding
XLOC_014394	ANKMY1	1.27791	1.79506	1.53649	0.258575	ENSG00000144504	ankyrin repeat and MYND domain containing 1 [Source:HGNC Symbol;Acc:HGNC:20987]	2	240479422	240569209	protein_coding
XLOC_022421	ANKMY2	4.49389	6.13573	5.31481	0.82092	ENSG00000106524	ankyrin repeat and MYND domain containing 2 [Source:HGNC Symbol;Acc:HGNC:25370]	7	16599779	16645817	protein_coding
XLOC_018955	ANKRA2	9.54135	10.2479	9.89462	0.353275	ENSG00000164331	ankyrin repeat family A member 2 [Source:HGNC Symbol;Acc:HGNC:13208]	5	73552190	73565667	protein_coding
XLOC_003212	ANKRD1	0.522967	0.0844429	0.303705	0.219262	ENSG00000148677	ankyrin repeat domain 1 [Source:HGNC Symbol;Acc:HGNC:15819]	10	90912096	90921087	protein_coding
XLOC_006635	ANKRD10	31.4513	36.6062	34.0288	2.57745	ENSG00000088448	ankyrin repeat domain 10 [Source:HGNC Symbol;Acc:HGNC:20265]	13	110878540	110915069	protein_coding
XLOC_009346	ANKRD11	37.7812	20.222	29.0016	8.7796	ENSG00000167522	ankyrin repeat domain containing 11 [Source:HGNC Symbol;Acc:HGNC:21316]	16	89267630	89490561	protein_coding
XLOC_010819	ANKRD12	4.37893	5.02206	4.7005	0.321565	ENSG00000101745	ankyrin repeat domain 12 [Source:HGNC Symbol;Acc:HGNC:29135]	18	9136228	9285985	protein_coding
XLOC_005376	ANKRD13A	10.4226	13.156	11.7893	1.3667	ENSG00000076513	ankyrin repeat domain 13A [Source:HGNC Symbol;Acc:HGNC:21268]	12	109999186	110039763	protein_coding
XLOC_009576	ANKRD13B	7.40966	5.46696	6.43831	0.97135	ENSG00000198720	ankyrin repeat domain 13B [Source:HGNC Symbol;Acc:HGNC:26363]	17	29589769	29614761	protein_coding
XLOC_001688	ANKRD13C	7.01237	4.80915	5.91076	1.10161	ENSG00000118454	ankyrin repeat domain 13C [Source:HGNC Symbol;Acc:HGNC:25374]	1	70258999	70354734	protein_coding
XLOC_003848	ANKRD13D	21.4883	15.6772	18.5828	2.90555	ENSG00000172932	ankyrin repeat domain 13D [Source:HGNC Symbol;Acc:HGNC:27880]	11	67289300	67302485	protein_coding
XLOC_002954	ANKRD16	2.82751	3.38678	3.10715	0.279635	ENSG00000134461	ankyrin repeat domain 16 [Source:HGNC Symbol;Acc:HGNC:23471]	10	5861616	5889906	protein_coding
XLOC_017943	ANKRD17	19.5664	17.3365	18.4515	1.11495	ENSG00000132466	ankyrin repeat domain 17 [Source:HGNC Symbol;Acc:HGNC:23575]	4	73073376	73258798	protein_coding
XLOC_024423	ANKRD18A	1.82364	2.49211	2.15788	0.334235	ENSG00000180071	ankyrin repeat domain 18A [Source:HGNC Symbol;Acc:HGNC:23643]	9	38540567	38620596	protein_coding
XLOC_023875	ANKRD18B	0.786922	2.39976	1.59334	0.806419	ENSG00000230453	ankyrin repeat domain 18B [Source:HGNC Symbol;Acc:HGNC:23644]	9	33524251	33608848	protein_coding
XLOC_017298	ANKRD18DP	0	0	0	0	ENSG00000226435	ankyrin repeat domain 18D, pseudogene [Source:HGNC Symbol;Acc:HGNC:28016]	3	198053522	198080754	transcribed_unprocessed_pseudogene
XLOC_024005	ANKRD19P	0.0753511	0.384546	0.229949	0.154597	ENSG00000187984	ankyrin repeat domain 19, pseudogene [Source:HGNC Symbol;Acc:HGNC:22567]	9	92809568	92838457	transcribed_unprocessed_pseudogene
XLOC_002769	ANKRD2	0.00651228	1.31513	0.660821	0.654309	ENSG00000165887	ankyrin repeat domain 2 [Source:HGNC Symbol;Acc:HGNC:495]	10	97572499	97583884	protein_coding
XLOC_023939	ANKRD20A1	0.0671714	0	0.0335857	0.0335857	ENSG00000260691	ankyrin repeat domain 20 family member A1 [Source:HGNC Symbol;Acc:HGNC:23665]	9	67832765	67920552	protein_coding
XLOC_015257	ANKRD20A11P	0	0	0	0	ENSG00000215559	ankyrin repeat domain 20 family member A11, pseudogene [Source:HGNC Symbol;Acc:HGNC:42024]	21	13909574	13980437	transcribed_unprocessed_pseudogene
XLOC_006417	ANKRD20A19P	0.0118429	0.0060935	0.0089682	0.0028747	ENSG00000196593	ankyrin repeat domain 20 family member A19, pseudogene [Source:HGNC Symbol;Acc:HGNC:42737]	13	23939557	23946782	transcribed_unprocessed_pseudogene
XLOC_010847	ANKRD20A5P	0	0.0137192	0.0068596	0.0068596	ENSG00000186481	ankyrin repeat domain 20 family member A5, pseudogene [Source:HGNC Symbol;Acc:HGNC:33833]	18	14179097	14252140	transcribed_unprocessed_pseudogene
XLOC_013943	ANKRD20A8P	0	0	0	0	ENSG00000229089	ankyrin repeat domain 20 family member A8, pseudogene [Source:HGNC Symbol;Acc:HGNC:23666]	2	94791103	94857282	transcribed_unprocessed_pseudogene
XLOC_006393	ANKRD20A9P	0.00177895	0.0349182	0.0183486	0.0165696	ENSG00000206192	ankyrin repeat domain 20 family member A9, pseudogene [Source:HGNC Symbol;Acc:HGNC:42023]	13	18816718	18871967	unprocessed_pseudogene
XLOC_003199	ANKRD22	9.32152	1.56738	5.44445	3.87707	ENSG00000152766	ankyrin repeat domain 22 [Source:HGNC Symbol;Acc:HGNC:28321]	10	88819896	88851844	protein_coding
XLOC_013959	ANKRD23	2.19937	0.745509	1.47244	0.726931	ENSG00000163126	ankyrin repeat domain 23 [Source:HGNC Symbol;Acc:HGNC:24470]	2	96824526	96857934	protein_coding
XLOC_011234	ANKRD24	0.477509	0.169198	0.323354	0.154156	ENSG00000089847	ankyrin repeat domain 24 [Source:HGNC Symbol;Acc:HGNC:29424]	19	4182689	4224814	protein_coding
XLOC_003015	ANKRD26	1.36839	3.10909	2.23874	0.87035	ENSG00000107890	ankyrin repeat domain containing 26 [Source:HGNC Symbol;Acc:HGNC:29186]	10	26973793	27100494	protein_coding
XLOC_009148	ANKRD26P1	0	0.00646231	0.00323115	0.00323115	ENSG00000261239	ankyrin repeat domain 26 pseudogene 1 [Source:HGNC Symbol;Acc:HGNC:32955]	16	46469341	46569097	transcribed_unprocessed_pseudogene
XLOC_006395	ANKRD26P3	0	0	0	0	ENSG00000237636	ankyrin repeat domain 26 pseudogene 3 [Source:HGNC Symbol;Acc:HGNC:39689]	13	19262797	19344973	unprocessed_pseudogene
XLOC_012371	ANKRD27	17.4158	11.6891	14.5525	2.86335	ENSG00000105186	ankyrin repeat domain 27 [Source:HGNC Symbol;Acc:HGNC:25310]	19	32597006	32676597	protein_coding
XLOC_016703	ANKRD28	11.6378	7.97038	9.80409	1.83371	ENSG00000206560	ankyrin repeat domain 28 [Source:HGNC Symbol;Acc:HGNC:29024]	3	15667236	15859771	protein_coding
XLOC_011035	ANKRD29	30.479	1.69988	16.0894	14.3896	ENSG00000154065	ankyrin repeat domain 29 [Source:HGNC Symbol;Acc:HGNC:27110]	18	23598926	23662911	protein_coding
XLOC_002543	ANKRD30A	0	0	0	0	ENSG00000148513	ankyrin repeat domain 30A [Source:HGNC Symbol;Acc:HGNC:17234]	10	37125598	37232567	protein_coding
XLOC_010849	ANKRD30B	0.0155074	0	0.0077537	0.0077537	ENSG00000180777	ankyrin repeat domain 30B [Source:HGNC Symbol;Acc:HGNC:24165]	18	14728272	14854667	protein_coding
XLOC_014075	ANKRD30BL	0	0	0	0	ENSG00000163046	ankyrin repeat domain 30B like [Source:HGNC Symbol;Acc:HGNC:35167]	2	132147591	132257969	protein_coding
XLOC_015104	ANKRD30BP2	0	0.00399787	0.00199893	0.00199893	ENSG00000224309	ankyrin repeat domain 30B pseudogene 2 [Source:HGNC Symbol;Acc:HGNC:16620]	21	13038160	13067033	transcribed_unprocessed_pseudogene
XLOC_002569	ANKRD30BP3	0	0	0	0	ENSG00000230501	ankyrin repeat domain 30B pseudogene 3 [Source:HGNC Symbol;Acc:HGNC:27873]	10	45156775	45176925	unprocessed_pseudogene
XLOC_018961	ANKRD31	0.00837028	0.066802	0.0375861	0.0292159	ENSG00000145700	ankyrin repeat domain 31 [Source:HGNC Symbol;Acc:HGNC:26853]	5	75068275	75236911	protein_coding
XLOC_005119	ANKRD33	0.0115385	0	0.00576925	0.00576925	ENSG00000167612	ankyrin repeat domain 33 [Source:HGNC Symbol;Acc:HGNC:13788]	12	51888009	51891727	protein_coding
XLOC_018253	ANKRD33B	0.0157997	2.02782	1.02181	1.00601	ENSG00000164236	ankyrin repeat domain 33B [Source:HGNC Symbol;Acc:HGNC:35240]	5	10564070	10657816	protein_coding
XLOC_000673	ANKRD34A	2.56306	0.881559	1.72231	0.84075	ENSG00000272031	ankyrin repeat domain 34A [Source:HGNC Symbol;Acc:HGNC:27639]	1	145959441	145964575	protein_coding
XLOC_018981	ANKRD34B	0.529106	0.0204652	0.274786	0.25432	ENSG00000189127	ankyrin repeat domain 34B [Source:HGNC Symbol;Acc:HGNC:33736]	5	80556755	80570280	protein_coding
XLOC_007820	ANKRD34C	0	0	0	0	ENSG00000235711	ankyrin repeat domain 34C [Source:HGNC Symbol;Acc:HGNC:33888]	15	79282722	79298239	protein_coding
XLOC_000678	ANKRD35	0.01486	0.146261	0.0805605	0.0657005	ENSG00000198483	ankyrin repeat domain 35 [Source:HGNC Symbol;Acc:HGNC:26323]	1	145866560	145885866	protein_coding
XLOC_013143	ANKRD36	0.279218	2.08524	1.18223	0.903011	ENSG00000135976	ankyrin repeat domain 36 [Source:HGNC Symbol;Acc:HGNC:24079]	2	97113153	97264521	protein_coding
XLOC_013965	ANKRD36B	0.648339	2.38311	1.51572	0.867386	ENSG00000196912	ankyrin repeat domain 36B [Source:HGNC Symbol;Acc:HGNC:29333]	2	97492663	97589877	protein_coding
XLOC_002115	ANKRD36BP1	0.894127	2.57181	1.73297	0.838842	ENSG00000214262	ankyrin repeat domain 36B pseudogene 1 [Source:HGNC Symbol;Acc:HGNC:28169]	1	168245565	168247343	transcribed_processed_pseudogene
XLOC_013121	ANKRD36BP2	0	1.92314	0.96157	0.96157	ENSG00000230006	ankyrin repeat domain 36B pseudogene 2 [Source:HGNC Symbol;Acc:HGNC:33607]	2	88765807	88806612	transcribed_unprocessed_pseudogene
XLOC_017750	ANKRD37	8.79503	2.12928	5.46216	3.33288	ENSG00000186352	ankyrin repeat domain 37 [Source:HGNC Symbol;Acc:HGNC:29593]	4	185396021	185400628	protein_coding
XLOC_013960	ANKRD39	25.5363	5.54266	15.5395	9.99682	ENSG00000213337	ankyrin repeat domain 39 [Source:HGNC Symbol;Acc:HGNC:28640]	2	96836611	96858016	protein_coding
XLOC_010531	ANKRD40	17.9679	9.8905	13.9292	4.0387	ENSG00000154945	ankyrin repeat domain 40 [Source:HGNC Symbol;Acc:HGNC:28233]	17	50693198	50707914	protein_coding
XLOC_003941	ANKRD42	1.32588	1.96973	1.6478	0.321925	ENSG00000137494	ankyrin repeat domain 42 [Source:HGNC Symbol;Acc:HGNC:26752]	11	83193712	83260694	protein_coding
XLOC_014223	ANKRD44	1.12978	0.280451	0.705116	0.424665	ENSG00000065413	ankyrin repeat domain 44 [Source:HGNC Symbol;Acc:HGNC:25259]	2	196967017	197311173	protein_coding
XLOC_014224	ANKRD44-IT1	0	0	0	0	ENSG00000236977	ANKRD44 intronic transcript 1 [Source:HGNC Symbol;Acc:HGNC:41477]	2	197250858	197302519	lncRNA
XLOC_002140	ANKRD45	0.046978	0.142133	0.0945555	0.0475775	ENSG00000183831	ankyrin repeat domain 45 [Source:HGNC Symbol;Acc:HGNC:24786]	1	173608336	173669851	protein_coding
XLOC_023661	ANKRD46	11.2126	4.091	7.6518	3.5608	ENSG00000186106	ankyrin repeat domain 46 [Source:HGNC Symbol;Acc:HGNC:27229]	8	100509752	100559784	protein_coding
XLOC_003973	ANKRD49	5.95758	7.0198	6.48869	0.53111	ENSG00000168876	ankyrin repeat domain 49 [Source:HGNC Symbol;Acc:HGNC:25970]	11	94493979	94499578	protein_coding
XLOC_018086	ANKRD50	3.09937	6.71336	4.90637	1.80699	ENSG00000151458	ankyrin repeat domain containing 50 [Source:HGNC Symbol;Acc:HGNC:29223]	4	124664048	124712732	protein_coding
XLOC_005829	ANKRD52	18.1542	9.78406	13.9691	4.18507	ENSG00000139645	ankyrin repeat domain 52 [Source:HGNC Symbol;Acc:HGNC:26614]	12	56237807	56258384	protein_coding
XLOC_013048	ANKRD53	0.0563854	0	0.0281927	0.0281927	ENSG00000144031	ankyrin repeat domain 53 [Source:HGNC Symbol;Acc:HGNC:25691]	2	70978380	70985499	protein_coding
XLOC_015870	ANKRD54	18.6774	6.34511	12.5113	6.16615	ENSG00000100124	ankyrin repeat domain 54 [Source:HGNC Symbol;Acc:HGNC:25185]	22	37830855	37849327	protein_coding
XLOC_018915	ANKRD55	0	0	0	0	ENSG00000164512	ankyrin repeat domain 55 [Source:HGNC Symbol;Acc:HGNC:25681]	5	56099680	56233330	protein_coding
XLOC_019736	ANKRD6	1.48736	4.19061	2.83899	1.35163	ENSG00000135299	ankyrin repeat domain 6 [Source:HGNC Symbol;Acc:HGNC:17280]	6	89433152	89633834	protein_coding
XLOC_021786	ANKRD61	0.462437	1.0697	0.766069	0.303631	ENSG00000157999	ankyrin repeat domain 61 [Source:HGNC Symbol;Acc:HGNC:22467]	7	6031376	6036552	protein_coding
XLOC_010834	ANKRD62	0	0	0	0	ENSG00000181626	ankyrin repeat domain 62 [Source:HGNC Symbol;Acc:HGNC:35241]	18	12093843	12129764	protein_coding
XLOC_015706	ANKRD62P1-PARP4P3	0	0	0	0	ENSG00000189295	ANKRD62P1-PARP4P3 readthrough, transcribed pseudogene [Source:HGNC Symbol;Acc:HGNC:42393]	22	16654066	16675540	lncRNA
XLOC_008009	ANKRD63	0.0314981	0	0.0157491	0.0157491	ENSG00000230778	ankyrin repeat domain 63 [Source:HGNC Symbol;Acc:HGNC:40027]	15	40278372	40283064	protein_coding
XLOC_001265	ANKRD65	0.0234186	4.92663	2.47502	2.45161	ENSG00000235098	ankyrin repeat domain 65 [Source:HGNC Symbol;Acc:HGNC:42950]	1	1418420	1421769	protein_coding
XLOC_019653	ANKRD66	0.0920344	0	0.0460172	0.0460172	ENSG00000230062	ankyrin repeat domain 66 [Source:HGNC Symbol;Acc:HGNC:44669]	6	46746933	46759506	protein_coding
XLOC_022176	ANKRD7	0	0.218036	0.109018	0.109018	ENSG00000106013	ankyrin repeat domain 7 [Source:HGNC Symbol;Acc:HGNC:18588]	7	118214669	118496171	protein_coding
XLOC_007444	ANKRD9	12.7567	49.4245	31.0906	18.3339	ENSG00000156381	ankyrin repeat domain 9 [Source:HGNC Symbol;Acc:HGNC:20096]	14	102501767	102509799	protein_coding
XLOC_019568	ANKS1A	7.71064	7.95507	7.83286	0.122215	ENSG00000064999	ankyrin repeat and sterile alpha motif domain containing 1A [Source:HGNC Symbol;Acc:HGNC:20961]	6	34889255	35091406	protein_coding
XLOC_005970	ANKS1B	0.273482	2.41e-164	0.136741	0.136741	ENSG00000185046	ankyrin repeat and sterile alpha motif domain containing 1B [Source:HGNC Symbol;Acc:HGNC:24600]	12	98726457	99984936	protein_coding
XLOC_008976	ANKS3	8.83326	6.05399	7.44362	1.38963	ENSG00000168096	ankyrin repeat and sterile alpha motif domain containing 3 [Source:HGNC Symbol;Acc:HGNC:29422]	16	4696510	4734378	protein_coding
XLOC_008518	ANKS4B	0.0326139	0	0.016307	0.016307	ENSG00000175311	ankyrin repeat and sterile alpha motif domain containing 4B [Source:HGNC Symbol;Acc:HGNC:26795]	16	21233699	21253850	protein_coding
XLOC_024564	ANKS6	0.00807078	3.95456	1.98132	1.97324	ENSG00000165138	ankyrin repeat and sterile alpha motif domain containing 6 [Source:HGNC Symbol;Acc:HGNC:26724]	9	98731329	98796965	protein_coding
XLOC_017131	ANKUB1	0	0.060145	0.0300725	0.0300725	ENSG00000206199	ankyrin repeat and ubiquitin domain containing 1 [Source:HGNC Symbol;Acc:HGNC:29642]	3	149761100	149968385	protein_coding
XLOC_013523	ANKZF1	18.2705	20.5137	19.3921	1.1216	ENSG00000163516	ankyrin repeat and zinc finger peptidyl tRNA hydrolase 1 [Source:HGNC Symbol;Acc:HGNC:25527]	2	219229783	219236679	protein_coding
XLOC_021880	ANLN	4.56174	53.3157	28.9387	24.377	ENSG00000011426	anillin actin binding protein [Source:HGNC Symbol;Acc:HGNC:14082]	7	36389821	36453791	protein_coding
XLOC_003875	ANO1	0.0320894	10.6214	5.32674	5.29466	ENSG00000131620	anoctamin 1 [Source:HGNC Symbol;Acc:HGNC:21625]	11	69985907	70189530	protein_coding
XLOC_016764	ANO10	16.4998	29.2264	22.8631	6.3633	ENSG00000160746	anoctamin 10 [Source:HGNC Symbol;Acc:HGNC:25519]	3	43354859	43691594	protein_coding
XLOC_005531	ANO2	0.0120486	0	0.0060243	0.0060243	ENSG00000047617	anoctamin 2 [Source:HGNC Symbol;Acc:HGNC:1183]	12	5531869	5946232	protein_coding
XLOC_003554	ANO3	0.0034453	0	0.00172265	0.00172265	ENSG00000134343	anoctamin 3 [Source:HGNC Symbol;Acc:HGNC:14004]	11	26188842	26663289	protein_coding
XLOC_005333	ANO4	0.112387	2.48061	1.2965	1.18411	ENSG00000151572	anoctamin 4 [Source:HGNC Symbol;Acc:HGNC:23837]	12	100717526	101128641	protein_coding
XLOC_003550	ANO5	0	0	0	0	ENSG00000171714	anoctamin 5 [Source:HGNC Symbol;Acc:HGNC:27337]	11	21782659	22283567	protein_coding
XLOC_005073	ANO6	6.15856	25.02	15.5893	9.43072	ENSG00000177119	anoctamin 6 [Source:HGNC Symbol;Acc:HGNC:25240]	12	45215987	45482280	protein_coding
XLOC_013619	ANO7	10.6625	0.214711	5.43861	5.22389	ENSG00000146205	anoctamin 7 [Source:HGNC Symbol;Acc:HGNC:31677]	2	241188509	241225976	protein_coding
XLOC_012301	ANO8	6.32043	9.29703	7.80873	1.4883	ENSG00000074855	anoctamin 8 [Source:HGNC Symbol;Acc:HGNC:29329]	19	17323223	17334855	protein_coding
XLOC_004151	ANO9	4.02394	14.3526	9.18827	5.16433	ENSG00000185101	anoctamin 9 [Source:HGNC Symbol;Acc:HGNC:20679]	11	417933	442011	protein_coding
XLOC_008164	ANP32A	108.379	40.1596	74.2693	34.1097	ENSG00000140350	acidic nuclear phosphoprotein 32 family member A [Source:HGNC Symbol;Acc:HGNC:13233]	15	68778535	68820897	protein_coding
XLOC_007598	ANP32AP1	0	0	0	0	ENSG00000259516	acidic nuclear phosphoprotein 32 family member A pseudogene 1 [Source:HGNC Symbol;Acc:HGNC:42949]	15	35181799	35238197	transcribed_processed_pseudogene
XLOC_024040	ANP32B	97.9446	88.0288	92.9867	4.9579	ENSG00000136938	acidic nuclear phosphoprotein 32 family member B [Source:HGNC Symbol;Acc:HGNC:16677]	9	97983341	98015943	protein_coding
XLOC_018152	ANP32C	0	0	0	0	ENSG00000248546	acidic nuclear phosphoprotein 32 family member C [Source:HGNC Symbol;Acc:HGNC:16675]	4	164197007	164197711	processed_pseudogene
XLOC_005083	ANP32D	0.104277	0	0.0521385	0.0521385	ENSG00000139223	acidic nuclear phosphoprotein 32 family member D [Source:HGNC Symbol;Acc:HGNC:16676]	12	48472559	48473622	protein_coding
XLOC_001905	ANP32E	6.75206	28.6344	17.6932	10.9412	ENSG00000143401	acidic nuclear phosphoprotein 32 family member E [Source:HGNC Symbol;Acc:HGNC:16673]	1	150218417	150236156	protein_coding
XLOC_008291	ANPEP	0.0666571	42.8398	21.4532	21.3866	ENSG00000166825	alanyl aminopeptidase, membrane [Source:HGNC Symbol;Acc:HGNC:500]	15	89784895	89815401	protein_coding
XLOC_013038	ANTXR1	8.6272	13.7919	11.2096	2.58235	ENSG00000169604	ANTXR cell adhesion molecule 1 [Source:HGNC Symbol;Acc:HGNC:21014]	2	69013176	69249327	protein_coding
XLOC_017970	ANTXR2	9.68176	66.681	38.1814	28.4996	ENSG00000163297	ANTXR cell adhesion molecule 2 [Source:HGNC Symbol;Acc:HGNC:21732]	4	79901146	80125454	protein_coding
XLOC_002577	ANTXRL	0.00943548	0	0.00471774	0.00471774	ENSG00000274209	ANTXR like [Source:HGNC Symbol;Acc:HGNC:27277]	10	46286345	46330207	protein_coding
XLOC_003076	ANTXRLP1	0	0	0	0	ENSG00000263482	ANTXR like pseudogene 1 [Source:HGNC Symbol;Acc:HGNC:45004]	10	46233885	46273557	unprocessed_pseudogene
XLOC_023958	ANXA1	0.211069	714.761	357.486	357.275	ENSG00000135046	annexin A1 [Source:HGNC Symbol;Acc:HGNC:533]	9	73151865	73170393	protein_coding
XLOC_017722	ANXA10	0	0	0	0	ENSG00000109511	annexin A10 [Source:HGNC Symbol;Acc:HGNC:534]	4	168092537	168187736	protein_coding
XLOC_003184	ANXA11	53.541	33.6846	43.6128	9.9282	ENSG00000122359	annexin A11 [Source:HGNC Symbol;Acc:HGNC:535]	10	80150889	80205572	protein_coding
XLOC_023705	ANXA13	0	0	0	0	ENSG00000104537	annexin A13 [Source:HGNC Symbol;Acc:HGNC:536]	8	123680794	123737402	protein_coding
XLOC_008114	ANXA2	45.6481	1984.74	1015.19	969.546	ENSG00000182718	annexin A2 [Source:HGNC Symbol;Acc:HGNC:537]	15	60347134	60402883	protein_coding
XLOC_018131	ANXA2P1	0.0330862	0.0638861	0.0484861	0.0154	ENSG00000213406	annexin A2 pseudogene 1 [Source:HGNC Symbol;Acc:HGNC:538]	4	153307792	153308717	processed_pseudogene
XLOC_023876	ANXA2P2	0.0747646	3.29622	1.68549	1.61073	ENSG00000231991	annexin A2 pseudogene 2 [Source:HGNC Symbol;Acc:HGNC:539]	9	33624274	33625293	processed_pseudogene
XLOC_002621	ANXA2P3	0	0.0246488	0.0123244	0.0123244	ENSG00000216740	annexin A2 pseudogene 3 [Source:HGNC Symbol;Acc:HGNC:540]	10	64825572	64826579	processed_pseudogene
XLOC_018883	ANXA2R	1.39391	2.61813	2.00602	0.61211	ENSG00000177721	annexin A2 receptor [Source:HGNC Symbol;Acc:HGNC:33463]	5	43039233	43043170	protein_coding
XLOC_017539	ANXA3	0.365134	81.6778	41.0215	40.6563	ENSG00000138772	annexin A3 [Source:HGNC Symbol;Acc:HGNC:541]	4	78551747	78610451	protein_coding
XLOC_013040	ANXA4	47.557	24.1041	35.8306	11.7264	ENSG00000196975	annexin A4 [Source:HGNC Symbol;Acc:HGNC:542]	2	69644425	69827112	protein_coding
XLOC_018076	ANXA5	200.042	188.746	194.394	5.648	ENSG00000164111	annexin A5 [Source:HGNC Symbol;Acc:HGNC:543]	4	121667946	121696995	protein_coding
XLOC_019191	ANXA6	1.34757	25.2973	13.3224	11.9749	ENSG00000197043	annexin A6 [Source:HGNC Symbol;Acc:HGNC:544]	5	151100706	151157815	protein_coding
XLOC_003159	ANXA7	75.3605	48.2783	61.8194	13.5411	ENSG00000138279	annexin A7 [Source:HGNC Symbol;Acc:HGNC:545]	10	73375101	73414076	protein_coding
XLOC_003072	ANXA8	0	10.5942	5.2971	5.2971	ENSG00000265190	annexin A8 [Source:HGNC Symbol;Acc:HGNC:546]	10	47460162	47484158	protein_coding
XLOC_002584	ANXA8	0	15.935	7.9675	7.9675	ENSG00000265190	annexin A8 [Source:HGNC Symbol;Acc:HGNC:546]	10	47460162	47484158	protein_coding
XLOC_002579	ANXA8L1	0	19.9335	9.96675	9.96675	ENSG00000264230	annexin A8 like 1 [Source:HGNC Symbol;Acc:HGNC:23334]	10	46375627	46391784	protein_coding
XLOC_000720	ANXA9	7.85984	0.634691	4.24727	3.61257	ENSG00000143412	annexin A9 [Source:HGNC Symbol;Acc:HGNC:547]	1	150982249	150995634	protein_coding
XLOC_022495	AOAH	0	0.0271143	0.0135572	0.0135572	ENSG00000136250	acyloxyacyl hydrolase [Source:HGNC Symbol;Acc:HGNC:548]	7	36512941	36724549	protein_coding
XLOC_022496	AOAH-IT1	0	0	0	0	ENSG00000230539	AOAH intronic transcript 1 [Source:HGNC Symbol;Acc:HGNC:41307]	7	36597834	36600120	lncRNA
XLOC_022329	AOC1	0.0559696	0	0.0279848	0.0279848	ENSG00000002726	amine oxidase copper containing 1 [Source:HGNC Symbol;Acc:HGNC:80]	7	150824627	150861504	protein_coding
XLOC_009708	AOC2	0.521489	1.19838	0.859935	0.338446	ENSG00000131480	amine oxidase copper containing 2 [Source:HGNC Symbol;Acc:HGNC:549]	17	42844580	42850707	protein_coding
XLOC_009709	AOC3	0.058399	0.479472	0.268935	0.210536	ENSG00000131471	amine oxidase copper containing 3 [Source:HGNC Symbol;Acc:HGNC:550]	17	42851184	42858130	protein_coding
XLOC_009710	AOC4P	0	0	0	0	ENSG00000260105	amine oxidase copper containing 4, pseudogene [Source:HGNC Symbol;Acc:HGNC:48869]	17	42865922	42874369	transcribed_unprocessed_pseudogene
XLOC_013435	AOX1	0.238152	3.64525	1.9417	1.70355	ENSG00000138356	aldehyde oxidase 1 [Source:HGNC Symbol;Acc:HGNC:553]	2	200586014	200677064	protein_coding
XLOC_013436	AOX2P	0	0.00385714	0.00192857	0.00192857	ENSG00000243478	aldehyde oxidase 2, pseudogene [Source:HGNC Symbol;Acc:HGNC:18450]	2	200738608	200794239	transcribed_unprocessed_pseudogene
XLOC_017615	AP1AR	14.3954	9.86707	12.1312	2.26417	ENSG00000138660	adaptor related protein complex 1 associated regulatory protein [Source:HGNC Symbol;Acc:HGNC:28808]	4	112231740	112273110	protein_coding
XLOC_015802	AP1B1	63.0885	21.5527	42.3206	20.7679	ENSG00000100280	adaptor related protein complex 1 subunit beta 1 [Source:HGNC Symbol;Acc:HGNC:554]	22	29327680	29388583	protein_coding
XLOC_015565	AP1B1P1	0.218473	0	0.109237	0.109237	ENSG00000234479	AP1B1 pseudogene 1 [Source:HGNC Symbol;Acc:HGNC:297]	22	32121977	32133469	transcribed_unprocessed_pseudogene
XLOC_009267	AP1G1	19.5384	16.4931	18.0158	1.52265	ENSG00000166747	adaptor related protein complex 1 subunit gamma 1 [Source:HGNC Symbol;Acc:HGNC:555]	16	71729000	71809201	protein_coding
XLOC_007173	AP1G2	35.9574	24.7257	30.3416	5.61585	ENSG00000213983	adaptor related protein complex 1 subunit gamma 2 [Source:HGNC Symbol;Acc:HGNC:556]	14	23559565	23568070	protein_coding
XLOC_011410	AP1M1	17.7592	15.8128	16.786	0.9732	ENSG00000072958	adaptor related protein complex 1 subunit mu 1 [Source:HGNC Symbol;Acc:HGNC:13667]	19	16197854	16245906	protein_coding
XLOC_012202	AP1M2	81.8866	41.0647	61.4757	20.4109	ENSG00000129354	adaptor related protein complex 1 subunit mu 2 [Source:HGNC Symbol;Acc:HGNC:558]	19	10572671	10587315	protein_coding
XLOC_022121	AP1S1	70.0061	94.8559	82.431	12.4249	ENSG00000106367	adaptor related protein complex 1 subunit sigma 1 [Source:HGNC Symbol;Acc:HGNC:559]	7	101154456	101161596	protein_coding
XLOC_025410	AP1S2	1.33896	1.70249	1.52073	0.181765	ENSG00000182287	adaptor related protein complex 1 subunit sigma 2 [Source:HGNC Symbol;Acc:HGNC:560]	X	15825806	15854931	protein_coding
XLOC_014326	AP1S3	8.75502	6.43968	7.59735	1.15767	ENSG00000152056	adaptor related protein complex 1 subunit sigma 3 [Source:HGNC Symbol;Acc:HGNC:18971]	2	223667680	223838027	protein_coding
XLOC_011802	AP2A1	22.601	36.2846	29.4428	6.8418	ENSG00000196961	adaptor related protein complex 2 subunit alpha 1 [Source:HGNC Symbol;Acc:HGNC:561]	19	49767001	49807114	protein_coding
XLOC_003411	AP2A2	27.122	13.8523	20.4871	6.63485	ENSG00000183020	adaptor related protein complex 2 subunit alpha 2 [Source:HGNC Symbol;Acc:HGNC:562]	11	924881	1012245	protein_coding
XLOC_009617	AP2B1	61.8359	78.6643	70.2501	8.4142	ENSG00000006125	adaptor related protein complex 2 subunit beta 1 [Source:HGNC Symbol;Acc:HGNC:563]	17	35578046	35726413	protein_coding
XLOC_016576	AP2M1	239.947	124.53	182.238	57.7085	ENSG00000161203	adaptor related protein complex 2 subunit mu 1 [Source:HGNC Symbol;Acc:HGNC:564]	3	184174689	184184214	protein_coding
XLOC_012581	AP2S1	147.734	98.742	123.238	24.496	ENSG00000042753	adaptor related protein complex 2 subunit sigma 1 [Source:HGNC Symbol;Acc:HGNC:565]	19	46838136	46850846	protein_coding
XLOC_018970	AP3B1	10.0568	25.5802	17.8185	7.7617	ENSG00000132842	adaptor related protein complex 3 subunit beta 1 [Source:HGNC Symbol;Acc:HGNC:566]	5	78000522	78294762	protein_coding
XLOC_008254	AP3B2	0.00755927	0.247385	0.127472	0.119913	ENSG00000103723	adaptor related protein complex 3 subunit beta 2 [Source:HGNC Symbol;Acc:HGNC:567]	15	82659281	82710112	protein_coding
XLOC_012064	AP3D1	53.1752	28.0082	40.5917	12.5835	ENSG00000065000	adaptor related protein complex 3 subunit delta 1 [Source:HGNC Symbol;Acc:HGNC:568]	19	2100988	2164468	protein_coding
XLOC_003171	AP3M1	20.3925	15.2849	17.8387	2.5538	ENSG00000185009	adaptor related protein complex 3 subunit mu 1 [Source:HGNC Symbol;Acc:HGNC:569]	10	74120255	74150842	protein_coding
XLOC_023084	AP3M2	3.89084	10.9239	7.40737	3.51653	ENSG00000070718	adaptor related protein complex 3 subunit mu 2 [Source:HGNC Symbol;Acc:HGNC:570]	8	42152946	42171673	protein_coding
XLOC_018472	AP3S1	23.8641	71.8941	47.8791	24.015	ENSG00000177879	adaptor related protein complex 3 subunit sigma 1 [Source:HGNC Symbol;Acc:HGNC:2013]	5	115841592	115914081	protein_coding
XLOC_008292	AP3S2	24.6146	13.2343	18.9245	5.69015	ENSG00000157823	adaptor related protein complex 3 subunit sigma 2 [Source:HGNC Symbol;Acc:HGNC:571]	15	89830599	89894638	protein_coding
XLOC_001829	AP4B1	5.80262	11.4733	8.63796	2.83534	ENSG00000134262	adaptor related protein complex 4 subunit beta 1 [Source:HGNC Symbol;Acc:HGNC:572]	1	113894194	113905201	protein_coding
XLOC_000636	AP4B1-AS1	0.379791	1.06427	0.722031	0.342239	ENSG00000226167	AP4B1 antisense RNA 1 [Source:HGNC Symbol;Acc:HGNC:44114]	1	113856635	113901237	lncRNA
XLOC_007685	AP4E1	2.84312	5.19923	4.02118	1.17806	ENSG00000081014	adaptor related protein complex 4 subunit epsilon 1 [Source:HGNC Symbol;Acc:HGNC:573]	15	50908672	51005895	protein_coding
XLOC_022092	AP4M1	14.4932	7.31578	10.9045	3.58871	ENSG00000221838	adaptor related protein complex 4 subunit mu 1 [Source:HGNC Symbol;Acc:HGNC:574]	7	100101549	100110345	protein_coding
XLOC_006735	AP4S1	2.12596	1.56703	1.84649	0.279465	ENSG00000100478	adaptor related protein complex 4 subunit sigma 1 [Source:HGNC Symbol;Acc:HGNC:575]	14	31025106	31130996	protein_coding
XLOC_004566	AP5B1	8.90233	6.74952	7.82592	1.07641	ENSG00000254470	adaptor related protein complex 5 subunit beta 1 [Source:HGNC Symbol;Acc:HGNC:25104]	11	65773898	65780976	protein_coding
XLOC_006798	AP5M1	10.2476	8.31588	9.28174	0.96586	ENSG00000053770	adaptor related protein complex 5 subunit mu 1 [Source:HGNC Symbol;Acc:HGNC:20192]	14	57268924	57298742	protein_coding
XLOC_014449	AP5S1	10.9923	5.46411	8.22821	2.7641	ENSG00000125843	adaptor related protein complex 5 subunit sigma 1 [Source:HGNC Symbol;Acc:HGNC:15875]	20	3820524	3828838	protein_coding
XLOC_021776	AP5Z1	5.05103	9.42412	7.23757	2.18655	ENSG00000242802	adaptor related protein complex 5 subunit zeta 1 [Source:HGNC Symbol;Acc:HGNC:22197]	7	4775615	4794397	protein_coding
XLOC_005324	APAF1	1.99836	5.53142	3.76489	1.76653	ENSG00000120868	apoptotic peptidase activating factor 1 [Source:HGNC Symbol;Acc:HGNC:576]	12	98645290	98735433	protein_coding
XLOC_024458	APBA1	0.107212	0.385631	0.246421	0.13921	ENSG00000107282	amyloid beta precursor protein binding family A member 1 [Source:HGNC Symbol;Acc:HGNC:578]	9	69427532	69672371	protein_coding
XLOC_007574	APBA2	5.27936	4.76063	5.01999	0.259365	ENSG00000034053	amyloid beta precursor protein binding family A member 2 [Source:HGNC Symbol;Acc:HGNC:579]	15	28884483	29118315	protein_coding
XLOC_012088	APBA3	11.2414	7.51952	9.38046	1.86094	ENSG00000011132	amyloid beta precursor protein binding family A member 3 [Source:HGNC Symbol;Acc:HGNC:580]	19	3750772	3761692	protein_coding
XLOC_004246	APBB1	1.43036	5.79968	3.61502	2.18466	ENSG00000166313	amyloid beta precursor protein binding family B member 1 [Source:HGNC Symbol;Acc:HGNC:581]	11	6395125	6419414	protein_coding
XLOC_002521	APBB1IP	0.00451639	0	0.0022582	0.0022582	ENSG00000077420	amyloid beta precursor protein binding family B member 1 interacting protein [Source:HGNC Symbol;Acc:HGNC:17379]	10	26438341	26567803	protein_coding
XLOC_017872	APBB2	6.06146	6.63425	6.34786	0.286395	ENSG00000163697	amyloid beta precursor protein binding family B member 2 [Source:HGNC Symbol;Acc:HGNC:582]	4	40810027	41216714	protein_coding
XLOC_019138	APBB3	6.88305	8.28416	7.58361	0.700555	ENSG00000113108	amyloid beta precursor protein binding family B member 3 [Source:HGNC Symbol;Acc:HGNC:20708]	5	140558268	140564781	protein_coding
XLOC_018466	APC	4.36093	5.38441	4.87267	0.51174	ENSG00000134982	APC regulator of WNT signaling pathway [Source:HGNC Symbol;Acc:HGNC:583]	5	112707498	112846239	protein_coding
XLOC_011196	APC2	0.241392	1.73798	0.989686	0.748294	ENSG00000115266	APC regulator of WNT signaling pathway 2 [Source:HGNC Symbol;Acc:HGNC:24036]	19	1446302	1473244	protein_coding
XLOC_010826	APCDD1	4.61858	0.0565402	2.33756	2.28102	ENSG00000154856	APC down-regulated 1 [Source:HGNC Symbol;Acc:HGNC:15718]	18	10454635	10489949	protein_coding
XLOC_015053	APCDD1L	0.00676298	19.7099	9.85833	9.85157	ENSG00000198768	APC down-regulated 1 like [Source:HGNC Symbol;Acc:HGNC:26892]	20	58459101	58515399	protein_coding
XLOC_000843	APCS	0	0	0	0	ENSG00000132703	amyloid P component, serum [Source:HGNC Symbol;Acc:HGNC:584]	1	159587826	159588865	protein_coding
XLOC_016177	APEH	99.6675	48.4402	74.0538	25.6136	ENSG00000164062	acylaminoacyl-peptide hydrolase [Source:HGNC Symbol;Acc:HGNC:586]	3	49674014	49683971	protein_coding
XLOC_017714	APELA	0.027215	0	0.0136075	0.0136075	ENSG00000248329	apelin receptor early endogenous ligand [Source:HGNC Symbol;Acc:HGNC:48925]	4	164877178	164898965	protein_coding
XLOC_006669	APEX1	208.292	92.5733	150.433	57.8593	ENSG00000100823	apurinic/apyrimidinic endodeoxyribonuclease 1 [Source:HGNC Symbol;Acc:HGNC:587]	14	20455191	20457772	protein_coding
XLOC_025049	APEX2	19.5591	15.0418	17.3005	2.25865	ENSG00000169188	apurinic/apyrimidinic endodeoxyribonuclease 2 [Source:HGNC Symbol;Acc:HGNC:17889]	X	55000363	55009057	protein_coding
XLOC_001906	APH1A	91.3741	102.26	96.817	5.44295	ENSG00000117362	aph-1 homolog A, gamma-secretase subunit [Source:HGNC Symbol;Acc:HGNC:29509]	1	150265399	150269580	protein_coding
XLOC_007721	APH1B	5.52789	1.86568	3.69679	1.8311	ENSG00000138613	aph-1 homolog B, gamma-secretase subunit [Source:HGNC Symbol;Acc:HGNC:24080]	15	63276018	63309126	protein_coding
XLOC_003593	API5	33.1706	41.8002	37.4854	4.3148	ENSG00000166181	apoptosis inhibitor 5 [Source:HGNC Symbol;Acc:HGNC:594]	11	43311963	43344529	protein_coding
XLOC_004363	APIP	26.4928	6.65562	16.5742	9.91859	ENSG00000149089	APAF1 interacting protein [Source:HGNC Symbol;Acc:HGNC:17581]	11	34853094	34916379	protein_coding
XLOC_013034	APLF	0.546666	1.03266	0.789663	0.242997	ENSG00000169621	aprataxin and PNKP like factor [Source:HGNC Symbol;Acc:HGNC:28724]	2	68467572	68655862	protein_coding
XLOC_025729	APLN	3.20954	4.68981	3.94968	0.740135	ENSG00000171388	apelin [Source:HGNC Symbol;Acc:HGNC:16665]	X	129645259	129654956	protein_coding
XLOC_004434	APLNR	0.0230774	0.0270514	0.0250644	0.001987	ENSG00000134817	apelin receptor [Source:HGNC Symbol;Acc:HGNC:339]	11	57233577	57237250	protein_coding
XLOC_011556	APLP1	1.72515	3.20765	2.4664	0.74125	ENSG00000105290	amyloid beta precursor like protein 1 [Source:HGNC Symbol;Acc:HGNC:597]	19	35867899	35879792	protein_coding
XLOC_004131	APLP2	201.383	370.019	285.701	84.318	ENSG00000084234	amyloid beta precursor like protein 2 [Source:HGNC Symbol;Acc:HGNC:598]	11	130068147	130144811	protein_coding
XLOC_014885	APMAP	126.608	80.9289	103.768	22.8395	ENSG00000101474	adipocyte plasma membrane associated protein [Source:HGNC Symbol;Acc:HGNC:13238]	20	24962925	24992751	protein_coding
XLOC_004794	APOA1	0.146985	0.0764912	0.111738	0.0352469	ENSG00000118137	apolipoprotein A1 [Source:HGNC Symbol;Acc:HGNC:600]	11	116835751	116837622	protein_coding
XLOC_002085	APOA2	0	0.71454	0.35727	0.35727	ENSG00000158874	apolipoprotein A2 [Source:HGNC Symbol;Acc:HGNC:601]	1	161222292	161223631	protein_coding
XLOC_004793	APOA4	0	0	0	0	ENSG00000110244	apolipoprotein A4 [Source:HGNC Symbol;Acc:HGNC:602]	11	116820700	116823304	protein_coding
XLOC_004792	APOA5	0	0	0	0	ENSG00000110243	apolipoprotein A5 [Source:HGNC Symbol;Acc:HGNC:17288]	11	116789367	116792420	protein_coding
XLOC_013694	APOB	0.00194944	0	0.00097472	0.00097472	ENSG00000084674	apolipoprotein B [Source:HGNC Symbol;Acc:HGNC:603]	2	21001429	21044073	protein_coding
XLOC_005558	APOBEC1	0	0	0	0	ENSG00000111701	apolipoprotein B mRNA editing enzyme catalytic subunit 1 [Source:HGNC Symbol;Acc:HGNC:604]	12	7649400	7665908	protein_coding
XLOC_019601	APOBEC2	0.0449893	0.0205567	0.032773	0.0122163	ENSG00000124701	apolipoprotein B mRNA editing enzyme catalytic subunit 2 [Source:HGNC Symbol;Acc:HGNC:605]	6	41053202	41064891	protein_coding
XLOC_015608	APOBEC3A	5.33692	8.49384	6.91538	1.57846	ENSG00000128383	apolipoprotein B mRNA editing enzyme catalytic subunit 3A [Source:HGNC Symbol;Acc:HGNC:17343]	22	38952741	38992778	protein_coding
XLOC_015888	APOBEC3B-AS1	0	1.26e-76	6.3e-77	6.3e-77	ENSG00000249310	APOBEC3B antisense RNA 1 [Source:HGNC Symbol;Acc:HGNC:43836]	22	38991559	38998209	lncRNA
XLOC_015609	APOBEC3C	0	42.5203	21.2601	21.2601	ENSG00000244509	apolipoprotein B mRNA editing enzyme catalytic subunit 3C [Source:HGNC Symbol;Acc:HGNC:17353]	22	39014257	39020352	protein_coding
XLOC_015610	APOBEC3D	0.00519731	0.495462	0.25033	0.245132	ENSG00000243811	apolipoprotein B mRNA editing enzyme catalytic subunit 3D [Source:HGNC Symbol;Acc:HGNC:17354]	22	39021113	39033277	protein_coding
XLOC_015611	APOBEC3F	1.5395	3.3084	2.42395	0.88445	ENSG00000128394	apolipoprotein B mRNA editing enzyme catalytic subunit 3F [Source:HGNC Symbol;Acc:HGNC:17356]	22	39040604	39055972	protein_coding
XLOC_015612	APOBEC3G	0	6.37373	3.18687	3.18687	ENSG00000239713	apolipoprotein B mRNA editing enzyme catalytic subunit 3G [Source:HGNC Symbol;Acc:HGNC:17357]	22	39077067	39087743	protein_coding
XLOC_015613	APOBEC3H	0.438457	0.37105	0.404753	0.0337035	ENSG00000100298	apolipoprotein B mRNA editing enzyme catalytic subunit 3H [Source:HGNC Symbol;Acc:HGNC:24100]	22	39097224	39104067	protein_coding
XLOC_002185	APOBEC4	0	0.017606	0.008803	0.008803	ENSG00000173627	apolipoprotein B mRNA editing enzyme catalytic polypeptide like 4 [Source:HGNC Symbol;Acc:HGNC:32152]	1	183646275	183653316	protein_coding
XLOC_008555	APOBR	0.494251	0.0721019	0.283176	0.211075	ENSG00000184730	apolipoprotein B receptor [Source:HGNC Symbol;Acc:HGNC:24087]	16	28494643	28498964	protein_coding
XLOC_011692	APOC1	9.62069	34.908	22.2643	12.6437	ENSG00000130208	apolipoprotein C1 [Source:HGNC Symbol;Acc:HGNC:607]	19	44914247	44919349	protein_coding
XLOC_011693	APOC1P1	0	0	0	0	ENSG00000214855	apolipoprotein C1 pseudogene 1 [Source:HGNC Symbol;Acc:HGNC:608]	19	44926796	44931503	transcribed_unprocessed_pseudogene
XLOC_011694	APOC2	0	0	0	0	ENSG00000234906	apolipoprotein C2 [Source:HGNC Symbol;Acc:HGNC:609]	19	44946035	44949565	protein_coding
XLOC_004042	APOC3	0	0	0	0	ENSG00000110245	apolipoprotein C3 [Source:HGNC Symbol;Acc:HGNC:610]	11	116829706	116833072	protein_coding
XLOC_017275	APOD	23.1516	0.924144	12.0379	11.1137	ENSG00000189058	apolipoprotein D [Source:HGNC Symbol;Acc:HGNC:612]	3	195568705	195584033	protein_coding
XLOC_011691	APOE	5.65311	78.5855	42.1193	36.4662	ENSG00000130203	apolipoprotein E [Source:HGNC Symbol;Acc:HGNC:613]	19	44905791	44909393	protein_coding
XLOC_005833	APOF	0.220192	0	0.110096	0.110096	ENSG00000175336	apolipoprotein F [Source:HGNC Symbol;Acc:HGNC:615]	12	56360568	56362857	protein_coding
XLOC_010616	APOH	0	0	0	0	ENSG00000091583	apolipoprotein H [Source:HGNC Symbol;Acc:HGNC:616]	17	66212033	66256525	protein_coding
XLOC_015580	APOL1	1.53599	27.3415	14.4387	12.9028	ENSG00000100342	apolipoprotein L1 [Source:HGNC Symbol;Acc:HGNC:618]	22	36253071	36267530	protein_coding
XLOC_015848	APOL2	19.1357	16.0913	17.6135	1.5222	ENSG00000128335	apolipoprotein L2 [Source:HGNC Symbol;Acc:HGNC:619]	22	36226209	36239954	protein_coding
XLOC_015846	APOL3	11.9289	1.47705	6.70298	5.22593	ENSG00000128284	apolipoprotein L3 [Source:HGNC Symbol;Acc:HGNC:14868]	22	36140329	36166177	protein_coding
XLOC_015847	APOL4	2.43279	0.0263344	1.22956	1.20323	ENSG00000100336	apolipoprotein L4 [Source:HGNC Symbol;Acc:HGNC:14867]	22	36189124	36204840	protein_coding
XLOC_015579	APOL5	0	0	0	0	ENSG00000128313	apolipoprotein L5 [Source:HGNC Symbol;Acc:HGNC:14869]	22	35717872	35729483	protein_coding
XLOC_015578	APOL6	3.06937	5.86786	4.46861	1.39925	ENSG00000221963	apolipoprotein L6 [Source:HGNC Symbol;Acc:HGNC:14870]	22	35648446	35668404	protein_coding
XLOC_004995	APOLD1	1.48899	3.07301	2.281	0.79201	ENSG00000178878	apolipoprotein L domain containing 1 [Source:HGNC Symbol;Acc:HGNC:25268]	12	12725917	12829975	protein_coding
XLOC_019513	APOM	3.71423	0.867277	2.29075	1.42348	ENSG00000204444	apolipoprotein M [Source:HGNC Symbol;Acc:HGNC:13916]	6	31652416	31658210	protein_coding
XLOC_020732	APOM	0	0	0	0	ENSG00000204444	apolipoprotein M [Source:HGNC Symbol;Acc:HGNC:13916]	6	31652416	31658210	protein_coding
XLOC_020927	APOM	0	0	0	0	ENSG00000204444	apolipoprotein M [Source:HGNC Symbol;Acc:HGNC:13916]	6	31652416	31658210	protein_coding
XLOC_021107	APOM	0	0	0	0	ENSG00000204444	apolipoprotein M [Source:HGNC Symbol;Acc:HGNC:13916]	6	31652416	31658210	protein_coding
XLOC_021267	APOM	0	0	0	0	ENSG00000204444	apolipoprotein M [Source:HGNC Symbol;Acc:HGNC:13916]	6	31652416	31658210	protein_coding
XLOC_021450	APOM	0	0	0	0	ENSG00000204444	apolipoprotein M [Source:HGNC Symbol;Acc:HGNC:13916]	6	31652416	31658210	protein_coding
XLOC_021632	APOM	0	0	0	0	ENSG00000204444	apolipoprotein M [Source:HGNC Symbol;Acc:HGNC:13916]	6	31652416	31658210	protein_coding
XLOC_025435	APOO	16.7582	11.8317	14.295	2.46325	ENSG00000184831	apolipoprotein O [Source:HGNC Symbol;Acc:HGNC:28727]	X	23833353	23907938	protein_coding
XLOC_025126	APOOL	8.13601	5.19962	6.66782	1.46819	ENSG00000155008	apolipoprotein O like [Source:HGNC Symbol;Acc:HGNC:24009]	X	85003877	85093315	protein_coding
XLOC_009200	APOOP5	0.030836	0	0.015418	0.015418	ENSG00000260240	apolipoprotein O pseudogene 5 [Source:HGNC Symbol;Acc:HGNC:48743]	16	59709993	59755026	transcribed_processed_pseudogene
XLOC_015277	APP	456.765	550.471	503.618	46.853	ENSG00000142192	amyloid beta precursor protein [Source:HGNC Symbol;Acc:HGNC:620]	21	25880550	26171128	protein_coding
XLOC_010580	APPBP2	13.0102	4.79796	8.90408	4.10612	ENSG00000062725	amyloid beta precursor protein binding protein 2 [Source:HGNC Symbol;Acc:HGNC:622]	17	60443158	60526242	protein_coding
XLOC_016229	APPL1	10.398	8.04157	9.21978	1.17822	ENSG00000157500	adaptor protein, phosphotyrosine interacting with PH domain and leucine zipper 1 [Source:HGNC Symbol;Acc:HGNC:24035]	3	57227726	57278105	protein_coding
XLOC_005992	APPL2	14.2636	8.30293	11.2833	2.98034	ENSG00000136044	adaptor protein, phosphotyrosine interacting with PH domain and leucine zipper 2 [Source:HGNC Symbol;Acc:HGNC:18242]	12	105173297	105236203	protein_coding
XLOC_009341	APRT	390.669	74.883	232.776	157.893	ENSG00000198931	adenine phosphoribosyltransferase [Source:HGNC Symbol;Acc:HGNC:626]	16	88809339	88811937	protein_coding
XLOC_022620	APTR	3.38626	4.69096	4.03861	0.65235	ENSG00000214293	Alu-mediated CDKN1A/p21 transcriptional regulator [Source:HGNC Symbol;Acc:HGNC:44173]	7	77657659	77696290	lncRNA
XLOC_024360	APTX	18.2191	21.5146	19.8668	1.64775	ENSG00000137074	aprataxin [Source:HGNC Symbol;Acc:HGNC:15984]	9	32886601	33025130	protein_coding
XLOC_021862	AQP1	1.94949	0.127789	1.03864	0.910851	ENSG00000240583	aquaporin 1 (Colton blood group) [Source:HGNC Symbol;Acc:HGNC:633]	7	30911853	30925517	protein_coding
XLOC_000779	AQP10	0	0.0439575	0.0219787	0.0219787	ENSG00000143595	aquaporin 10 [Source:HGNC Symbol;Acc:HGNC:16029]	1	154321090	154325325	protein_coding
XLOC_003932	AQP11	1.15393	0.937396	1.04566	0.108267	ENSG00000178301	aquaporin 11 [Source:HGNC Symbol;Acc:HGNC:19940]	11	77589391	77610356	protein_coding
XLOC_013615	AQP12A	0	0	0	0	ENSG00000184945	aquaporin 12A [Source:HGNC Symbol;Acc:HGNC:19941]	2	240691866	240698483	protein_coding
XLOC_014396	AQP12B	0	0	0	0	ENSG00000185176	aquaporin 12B [Source:HGNC Symbol;Acc:HGNC:6096]	2	240676418	240682906	protein_coding
XLOC_005102	AQP2	0.00550127	0	0.00275063	0.00275063	ENSG00000167580	aquaporin 2 [Source:HGNC Symbol;Acc:HGNC:634]	12	49950737	49958878	protein_coding
XLOC_024365	AQP3	15.2801	61.9394	38.6097	23.3297	ENSG00000165272	aquaporin 3 (Gill blood group) [Source:HGNC Symbol;Acc:HGNC:636]	9	33441156	33447596	protein_coding
XLOC_011043	AQP4	0.0131526	0	0.0065763	0.0065763	ENSG00000171885	aquaporin 4 [Source:HGNC Symbol;Acc:HGNC:637]	18	26852043	26865771	protein_coding
XLOC_010871	AQP4-AS1	0.0242259	0	0.012113	0.012113	ENSG00000260372	AQP4 antisense RNA 1 [Source:HGNC Symbol;Acc:HGNC:26399]	18	26655737	27190698	lncRNA
XLOC_005103	AQP5	0	0	0	0	ENSG00000161798	aquaporin 5 [Source:HGNC Symbol;Acc:HGNC:638]	12	49961872	49965682	protein_coding
XLOC_005104	AQP6	0	0.0590462	0.0295231	0.0295231	ENSG00000086159	aquaporin 6 [Source:HGNC Symbol;Acc:HGNC:639]	12	49967194	49977139	protein_coding
XLOC_024364	AQP7	0.0106547	0	0.00532735	0.00532735	ENSG00000165269	aquaporin 7 [Source:HGNC Symbol;Acc:HGNC:640]	9	33383179	33402682	protein_coding
XLOC_024441	AQP7P1	0	0.551694	0.275847	0.275847	ENSG00000186466	aquaporin 7 pseudogene 1 [Source:HGNC Symbol;Acc:HGNC:32048]	9	63317067	63333091	unprocessed_pseudogene
XLOC_023930	AQP7P3	0	0.577257	0.288629	0.288629	ENSG00000279688	aquaporin 7 pseudogene 3 [Source:HGNC Symbol;Acc:HGNC:31976]	9	65878766	65894790	unprocessed_pseudogene
XLOC_008546	AQP8	0.0789239	0	0.039462	0.039462	ENSG00000103375	aquaporin 8 [Source:HGNC Symbol;Acc:HGNC:642]	16	25215731	25228932	protein_coding
XLOC_007703	AQP9	0.0115952	0.00531778	0.00845649	0.00313871	ENSG00000103569	aquaporin 9 [Source:HGNC Symbol;Acc:HGNC:643]	15	58138169	58185911	protein_coding
XLOC_007995	AQR	10.8288	11.8059	11.3173	0.48855	ENSG00000021776	aquarius intron-binding spliceosomal factor [Source:HGNC Symbol;Acc:HGNC:29513]	15	34851782	34969742	protein_coding
XLOC_025066	AR	30.2827	0.00432965	15.1435	15.1392	ENSG00000169083	androgen receptor [Source:HGNC Symbol;Acc:HGNC:644]	X	67544021	67730619	protein_coding
XLOC_024974	ARAF	25.0046	15.3073	20.156	4.84865	ENSG00000078061	A-Raf proto-oncogene, serine/threonine kinase [Source:HGNC Symbol;Acc:HGNC:646]	X	47561205	47571908	protein_coding
XLOC_004637	ARAP1	17.6636	24.5222	21.0929	3.4293	ENSG00000186635	ArfGAP with RhoGAP domain, ankyrin repeat and PH domain 1 [Source:HGNC Symbol;Acc:HGNC:16925]	11	72685069	72793599	protein_coding
XLOC_017855	ARAP2	1.11155	3.62832	2.36993	1.25839	ENSG00000047365	ArfGAP with RhoGAP domain, ankyrin repeat and PH domain 2 [Source:HGNC Symbol;Acc:HGNC:16924]	4	35948221	36244514	protein_coding
XLOC_019150	ARAP3	2.98223	8.16311	5.57267	2.59044	ENSG00000120318	ArfGAP with RhoGAP domain, ankyrin repeat and PH domain 3 [Source:HGNC Symbol;Acc:HGNC:24097]	5	141653401	141682230	protein_coding
XLOC_023753	ARC	0.117991	0.00660315	0.0622971	0.0556939	ENSG00000198576	activity regulated cytoskeleton associated protein [Source:HGNC Symbol;Acc:HGNC:648]	8	142611049	142614479	protein_coding
XLOC_004058	ARCN1	50.1255	54.0722	52.0988	1.97335	ENSG00000095139	archain 1 [Source:HGNC Symbol;Acc:HGNC:649]	11	118572390	118603033	protein_coding
XLOC_017523	AREG	0.0228249	21.0262	10.5245	10.5017	ENSG00000109321	amphiregulin [Source:HGNC Symbol;Acc:HGNC:651]	4	74445136	74455005	protein_coding
XLOC_017524	AREG	0	1.38125	0.690625	0.690625	ENSG00000109321	amphiregulin [Source:HGNC Symbol;Acc:HGNC:651]	4	74445136	74455005	protein_coding
XLOC_007350	AREL1	16.8963	14.1717	15.534	1.3623	ENSG00000119682	apoptosis resistant E3 ubiquitin protein ligase 1 [Source:HGNC Symbol;Acc:HGNC:20363]	14	74653437	74713117	protein_coding
XLOC_001140	ARF1	450.644	173.751	312.197	138.446	ENSG00000143761	ADP ribosylation factor 1 [Source:HGNC Symbol;Acc:HGNC:652]	1	228082708	228099212	protein_coding
XLOC_005728	ARF3	78.7605	55.2855	67.023	11.7375	ENSG00000134287	ADP ribosylation factor 3 [Source:HGNC Symbol;Acc:HGNC:654]	12	48935723	48957487	protein_coding
XLOC_016901	ARF4	135.232	130.962	133.097	2.135	ENSG00000168374	ADP ribosylation factor 4 [Source:HGNC Symbol;Acc:HGNC:655]	3	57571363	57598220	protein_coding
XLOC_022191	ARF5	162.967	103.479	133.223	29.744	ENSG00000004059	ADP ribosylation factor 5 [Source:HGNC Symbol;Acc:HGNC:658]	7	127588386	127591700	protein_coding
XLOC_006770	ARF6	71.3603	40.4282	55.8942	15.466	ENSG00000165527	ADP ribosylation factor 6 [Source:HGNC Symbol;Acc:HGNC:659]	14	49893079	49897054	protein_coding
XLOC_014748	ARFGAP1	31.5796	76.4007	53.9901	22.4106	ENSG00000101199	ADP ribosylation factor GTPase activating protein 1 [Source:HGNC Symbol;Acc:HGNC:15852]	20	63272785	63289790	protein_coding
XLOC_004392	ARFGAP2	22.8797	26.6836	24.7816	1.90195	ENSG00000149182	ADP ribosylation factor GTPase activating protein 2 [Source:HGNC Symbol;Acc:HGNC:13504]	11	47164299	47177125	protein_coding
XLOC_015928	ARFGAP3	36.1671	24.6353	30.4012	5.7659	ENSG00000242247	ADP ribosylation factor GTPase activating protein 3 [Source:HGNC Symbol;Acc:HGNC:661]	22	42796502	42858106	protein_coding
XLOC_023564	ARFGEF1	14.4203	12.3297	13.375	1.0453	ENSG00000066777	ADP ribosylation factor guanine nucleotide exchange factor 1 [Source:HGNC Symbol;Acc:HGNC:15772]	8	67173511	67343781	protein_coding
XLOC_014663	ARFGEF2	13.7308	17.9488	15.8398	2.109	ENSG00000124198	ADP ribosylation factor guanine nucleotide exchange factor 2 [Source:HGNC Symbol;Acc:HGNC:15853]	20	48921711	49036693	protein_coding
XLOC_017688	ARFIP1	19.331	12.4542	15.8926	3.4384	ENSG00000164144	ADP ribosylation factor interacting protein 1 [Source:HGNC Symbol;Acc:HGNC:21496]	4	152779937	152918463	protein_coding
XLOC_004249	ARFIP2	41.1112	11.0812	26.0962	15.015	ENSG00000132254	ADP ribosylation factor interacting protein 2 [Source:HGNC Symbol;Acc:HGNC:17160]	11	6474683	6481479	protein_coding
XLOC_015090	ARFRP1	17.3049	43.5872	30.446	13.1411	ENSG00000101246	ADP ribosylation factor related protein 1 [Source:HGNC Symbol;Acc:HGNC:662]	20	63698642	63708025	protein_coding
XLOC_019827	ARG1	0.0390321	0.0199779	0.029505	0.0095271	ENSG00000118520	arginase 1 [Source:HGNC Symbol;Acc:HGNC:663]	6	131470832	131584332	protein_coding
XLOC_006839	ARG2	12.1005	14.4118	13.2561	1.15565	ENSG00000081181	arginase 2 [Source:HGNC Symbol;Acc:HGNC:664]	14	67619920	67651708	protein_coding
XLOC_016369	ARGFX	0	0	0	0	ENSG00000186103	arginine-fifty homeobox [Source:HGNC Symbol;Acc:HGNC:30146]	3	121567949	121590622	protein_coding
XLOC_010273	ARGFXP2	0.175185	0.159976	0.16758	0.0076045	ENSG00000265293	arginine-fifty homeobox pseudogene 2 [Source:HGNC Symbol;Acc:HGNC:23977]	17	32150433	32151504	processed_pseudogene
XLOC_006624	ARGLU1	94.8113	95.9458	95.3786	0.56725	ENSG00000134884	arginine and glutamate rich 1 [Source:HGNC Symbol;Acc:HGNC:25482]	13	106541673	106568137	protein_coding
XLOC_004387	ARHGAP1	33.9421	23.8159	28.879	5.0631	ENSG00000175220	Rho GTPase activating protein 1 [Source:HGNC Symbol;Acc:HGNC:673]	11	46677080	46700619	protein_coding
XLOC_017679	ARHGAP10	1.72559	7.84388	4.78474	3.05915	ENSG00000071205	Rho GTPase activating protein 10 [Source:HGNC Symbol;Acc:HGNC:26099]	4	147732063	148072776	protein_coding
XLOC_007589	ARHGAP11A	7.56002	15.1799	11.37	3.80994	ENSG00000198826	Rho GTPase activating protein 11A [Source:HGNC Symbol;Acc:HGNC:15783]	15	32615144	32639941	protein_coding
XLOC_007581	ARHGAP11B	1.58866	3.07563	2.33215	0.743485	ENSG00000285077	Rho GTPase activating protein 11B [Source:HGNC Symbol;Acc:HGNC:15782]	15	30624494	30649529	protein_coding
XLOC_003035	ARHGAP12	4.30304	11.8272	8.06512	3.76208	ENSG00000165322	Rho GTPase activating protein 12 [Source:HGNC Symbol;Acc:HGNC:16348]	10	31805398	31928876	protein_coding
XLOC_013292	ARHGAP15	0	0	0	0	ENSG00000075884	Rho GTPase activating protein 15 [Source:HGNC Symbol;Acc:HGNC:21030]	2	143091362	143768352	protein_coding
XLOC_009070	ARHGAP17	7.09422	6.29604	6.69513	0.39909	ENSG00000140750	Rho GTPase activating protein 17 [Source:HGNC Symbol;Acc:HGNC:18239]	16	24919389	25015666	protein_coding
XLOC_020438	ARHGAP18	7.62906	10.0863	8.85768	1.22862	ENSG00000146376	Rho GTPase activating protein 18 [Source:HGNC Symbol;Acc:HGNC:21035]	6	129576132	129710177	protein_coding
XLOC_003238	ARHGAP19	6.6721	4.11973	5.39591	1.27618	ENSG00000213390	Rho GTPase activating protein 19 [Source:HGNC Symbol;Acc:HGNC:23724]	10	97222173	97292673	protein_coding
XLOC_004763	ARHGAP20	0.0163407	0.0424887	0.0294147	0.013074	ENSG00000137727	Rho GTPase activating protein 20 [Source:HGNC Symbol;Acc:HGNC:18357]	11	110577042	110713189	protein_coding
XLOC_003009	ARHGAP21	7.37336	20.5059	13.9396	6.56627	ENSG00000107863	Rho GTPase activating protein 21 [Source:HGNC Symbol;Acc:HGNC:23725]	10	24583609	24723887	protein_coding
XLOC_003086	ARHGAP22	0	6.19559	3.0978	3.0978	ENSG00000128805	Rho GTPase activating protein 22 [Source:HGNC Symbol;Acc:HGNC:30320]	10	48446036	48656265	protein_coding
XLOC_009639	ARHGAP23	0.00761418	27.4125	13.7101	13.7024	ENSG00000275832	Rho GTPase activating protein 23 [Source:HGNC Symbol;Acc:HGNC:29293]	17	38419280	38512385	protein_coding
XLOC_017556	ARHGAP24	0.0148409	2.31217	1.16351	1.14866	ENSG00000138639	Rho GTPase activating protein 24 [Source:HGNC Symbol;Acc:HGNC:25361]	4	85475150	86002668	protein_coding
XLOC_013036	ARHGAP25	0.203592	1.91715	1.06037	0.856779	ENSG00000163219	Rho GTPase activating protein 25 [Source:HGNC Symbol;Acc:HGNC:28951]	2	68679601	68826833	protein_coding
XLOC_018607	ARHGAP26	2.94303	1.98457	2.4638	0.47923	ENSG00000145819	Rho GTPase activating protein 26 [Source:HGNC Symbol;Acc:HGNC:17073]	5	142770377	143229011	protein_coding
XLOC_019157	ARHGAP26-AS1	0	0	0	0	ENSG00000226272	ARHGAP26 antisense RNA 1 [Source:HGNC Symbol;Acc:HGNC:40792]	5	142859604	142868922	lncRNA
XLOC_010468	ARHGAP27	12.6984	13.5488	13.1236	0.4252	ENSG00000159314	Rho GTPase activating protein 27 [Source:HGNC Symbol;Acc:HGNC:31813]	17	45393902	45434421	protein_coding
XLOC_010774	ARHGAP27	0	0	0	0	ENSG00000159314	Rho GTPase activating protein 27 [Source:HGNC Symbol;Acc:HGNC:31813]	17	45393902	45434421	protein_coding
XLOC_010813	ARHGAP28	1.48329	0.0332597	0.758275	0.725015	ENSG00000088756	Rho GTPase activating protein 28 [Source:HGNC Symbol;Acc:HGNC:25509]	18	6729716	6915716	protein_coding
XLOC_001755	ARHGAP29	18.2425	26.7736	22.5081	4.26555	ENSG00000137962	Rho GTPase activating protein 29 [Source:HGNC Symbol;Acc:HGNC:30207]	1	94148988	94275068	protein_coding
XLOC_002079	ARHGAP30	0.426454	0.476182	0.451318	0.024864	ENSG00000186517	Rho GTPase activating protein 30 [Source:HGNC Symbol;Acc:HGNC:27414]	1	161046946	161069970	protein_coding
XLOC_016359	ARHGAP31	0.0533557	0.131288	0.0923218	0.0389661	ENSG00000031081	Rho GTPase activating protein 31 [Source:HGNC Symbol;Acc:HGNC:29216]	3	119294383	119420714	protein_coding
XLOC_004875	ARHGAP32	8.17935	4.79794	6.48864	1.6907	ENSG00000134909	Rho GTPase activating protein 32 [Source:HGNC Symbol;Acc:HGNC:17399]	11	128965060	129279324	protein_coding
XLOC_011554	ARHGAP33	0.837462	1.67997	1.25872	0.421254	ENSG00000004777	Rho GTPase activating protein 33 [Source:HGNC Symbol;Acc:HGNC:23085]	19	35774532	35788822	protein_coding
XLOC_011723	ARHGAP35	30.8965	13.5431	22.2198	8.6767	ENSG00000160007	Rho GTPase activating protein 35 [Source:HGNC Symbol;Acc:HGNC:4591]	19	46860997	47005077	protein_coding
XLOC_025248	ARHGAP36	0	0	0	0	ENSG00000147256	Rho GTPase activating protein 36 [Source:HGNC Symbol;Acc:HGNC:26388]	X	131058346	131089885	protein_coding
XLOC_023804	ARHGAP39	6.69566	2.77699	4.73632	1.95934	ENSG00000147799	Rho GTPase activating protein 39 [Source:HGNC Symbol;Acc:HGNC:29351]	8	144529179	144685846	protein_coding
XLOC_025844	ARHGAP4	0.151654	0.181306	0.16648	0.014826	ENSG00000089820	Rho GTPase activating protein 4 [Source:HGNC Symbol;Acc:HGNC:674]	X	153907367	153934999	protein_coding
XLOC_014605	ARHGAP40	0.0488466	17.4086	8.72872	8.67988	ENSG00000124143	Rho GTPase activating protein 40 [Source:HGNC Symbol;Acc:HGNC:16226]	20	38601809	38651035	protein_coding
XLOC_003988	ARHGAP42	1.73967	0.218411	0.97904	0.760629	ENSG00000165895	Rho GTPase activating protein 42 [Source:HGNC Symbol;Acc:HGNC:26545]	11	100687288	100993941	protein_coding
XLOC_009478	ARHGAP44	0.07428	0.815673	0.444976	0.370696	ENSG00000006740	Rho GTPase activating protein 44 [Source:HGNC Symbol;Acc:HGNC:29096]	17	12789498	12991643	protein_coding
XLOC_006738	ARHGAP5	8.87008	12.5378	10.7039	1.83386	ENSG00000100852	Rho GTPase activating protein 5 [Source:HGNC Symbol;Acc:HGNC:675]	14	32076114	32159728	protein_coding
XLOC_007208	ARHGAP5-AS1	2.17797	5.4453	3.81163	1.63366	ENSG00000258655	ARHGAP5 antisense RNA 1 (head to head) [Source:HGNC Symbol;Acc:HGNC:20279]	14	32074946	32076793	lncRNA
XLOC_025395	ARHGAP6	46.7461	0.00395337	23.375	23.3711	ENSG00000047648	Rho GTPase activating protein 6 [Source:HGNC Symbol;Acc:HGNC:676]	X	11117651	11665920	protein_coding
XLOC_015663	ARHGAP8	31.9682	18.2957	25.1319	6.83625	ENSG00000241484	Rho GTPase activating protein 8 [Source:HGNC Symbol;Acc:HGNC:677]	22	44752558	44862788	protein_coding
XLOC_005854	ARHGAP9	0.180545	0.0224371	0.101491	0.0790539	ENSG00000123329	Rho GTPase activating protein 9 [Source:HGNC Symbol;Acc:HGNC:14130]	12	57472264	57488814	protein_coding
XLOC_010742	ARHGDIA	171.31	86.458	128.884	42.426	ENSG00000141522	Rho GDP dissociation inhibitor alpha [Source:HGNC Symbol;Acc:HGNC:678]	17	81867721	81871378	protein_coding
XLOC_005636	ARHGDIB	0.124984	19.8016	9.96329	9.83831	ENSG00000111348	Rho GDP dissociation inhibitor beta [Source:HGNC Symbol;Acc:HGNC:679]	12	14942031	14961728	protein_coding
XLOC_008339	ARHGDIG	1.64755	0.179961	0.913756	0.733795	ENSG00000242173	Rho GDP dissociation inhibitor gamma [Source:HGNC Symbol;Acc:HGNC:680]	16	280450	283010	protein_coding
XLOC_011649	ARHGEF1	21.003	33.3787	27.1909	6.18785	ENSG00000076928	Rho guanine nucleotide exchange factor 1 [Source:HGNC Symbol;Acc:HGNC:681]	19	41883173	41930150	protein_coding
XLOC_022937	ARHGEF10	4.04167	11.4496	7.74564	3.70397	ENSG00000104728	Rho guanine nucleotide exchange factor 10 [Source:HGNC Symbol;Acc:HGNC:14103]	8	1823926	1958641	protein_coding
XLOC_000151	ARHGEF10L	6.22534	3.46035	4.84284	1.3825	ENSG00000074964	Rho guanine nucleotide exchange factor 10 like [Source:HGNC Symbol;Acc:HGNC:25540]	1	17539698	17697874	protein_coding
XLOC_002031	ARHGEF11	8.42252	3.20796	5.81524	2.60728	ENSG00000132694	Rho guanine nucleotide exchange factor 11 [Source:HGNC Symbol;Acc:HGNC:14580]	1	156934840	157045742	protein_coding
XLOC_004079	ARHGEF12	14.463	20.1563	17.3097	2.84665	ENSG00000196914	Rho guanine nucleotide exchange factor 12 [Source:HGNC Symbol;Acc:HGNC:14193]	11	120336413	120489937	protein_coding
XLOC_009463	ARHGEF15	0.00244189	0	0.00122094	0.00122094	ENSG00000198844	Rho guanine nucleotide exchange factor 15 [Source:HGNC Symbol;Acc:HGNC:15590]	17	8310241	8322514	protein_coding
XLOC_000042	ARHGEF16	20.752	17.574	19.163	1.589	ENSG00000130762	Rho guanine nucleotide exchange factor 16 [Source:HGNC Symbol;Acc:HGNC:15515]	1	3454665	3481113	protein_coding
XLOC_003903	ARHGEF17	0.197162	7.35216	3.77466	3.5775	ENSG00000110237	Rho guanine nucleotide exchange factor 17 [Source:HGNC Symbol;Acc:HGNC:21726]	11	73308276	73369388	protein_coding
XLOC_011272	ARHGEF18	12.1478	12.8444	12.4961	0.3483	ENSG00000104880	Rho/Rac guanine nucleotide exchange factor 18 [Source:HGNC Symbol;Acc:HGNC:17090]	19	7348937	7472485	protein_coding
XLOC_001361	ARHGEF19	4.72194	10.3137	7.51782	2.79588	ENSG00000142632	Rho guanine nucleotide exchange factor 19 [Source:HGNC Symbol;Acc:HGNC:26604]	1	16197854	16212652	protein_coding
XLOC_002009	ARHGEF2	7.01391	18.4731	12.7435	5.72959	ENSG00000116584	Rho/Rac guanine nucleotide exchange factor 2 [Source:HGNC Symbol;Acc:HGNC:682]	1	155946851	156007070	protein_coding
XLOC_005219	ARHGEF25	3.12645	2.43727	2.78186	0.34459	ENSG00000240771	Rho guanine nucleotide exchange factor 25 [Source:HGNC Symbol;Acc:HGNC:30275]	12	57610180	57617245	protein_coding
XLOC_016501	ARHGEF26	20.9429	1.11064	11.0268	9.91613	ENSG00000114790	Rho guanine nucleotide exchange factor 26 [Source:HGNC Symbol;Acc:HGNC:24490]	3	154121003	154257827	protein_coding
XLOC_017148	ARHGEF26-AS1	0.792422	0.00632001	0.399371	0.393051	ENSG00000243069	ARHGEF26 antisense RNA 1 [Source:HGNC Symbol;Acc:HGNC:41048]	3	154024401	154121347	lncRNA
XLOC_018379	ARHGEF28	0.640268	16.1686	8.40443	7.76417	ENSG00000214944	Rho guanine nucleotide exchange factor 28 [Source:HGNC Symbol;Acc:HGNC:30322]	5	73626158	73941993	protein_coding
XLOC_016896	ARHGEF3	4.62745	8.06601	6.34673	1.71928	ENSG00000163947	Rho guanine nucleotide exchange factor 3 [Source:HGNC Symbol;Acc:HGNC:683]	3	56727418	57079329	protein_coding
XLOC_016227	ARHGEF3-AS1	0	0	0	0	ENSG00000240198	ARHGEF3 antisense RNA 1 [Source:HGNC Symbol;Acc:HGNC:40083]	3	56940040	56960854	lncRNA
XLOC_012958	ARHGEF33	0.00431528	0.339629	0.171972	0.167657	ENSG00000214694	Rho guanine nucleotide exchange factor 33 [Source:HGNC Symbol;Acc:HGNC:37252]	2	38889875	38975454	protein_coding
XLOC_022878	ARHGEF34P	1.56134	4.26123	2.91128	1.34994	ENSG00000204959	Rho guanine nucleotide exchange factor 34, pseudogene [Source:HGNC Symbol;Acc:HGNC:38086]	7	144272445	144286966	unprocessed_pseudogene
XLOC_022874	ARHGEF35	8.83213	6.65701	7.74457	1.08756	ENSG00000213214	Rho guanine nucleotide exchange factor 35 [Source:HGNC Symbol;Acc:HGNC:33846]	7	144186083	144195879	protein_coding
XLOC_018632	ARHGEF37	11.5315	2.11857	6.82503	4.70646	ENSG00000183111	Rho guanine nucleotide exchange factor 37 [Source:HGNC Symbol;Acc:HGNC:34430]	5	149551947	149634968	protein_coding
XLOC_017596	ARHGEF38	9.46658	0.0051938	4.73589	4.73069	ENSG00000236699	Rho guanine nucleotide exchange factor 38 [Source:HGNC Symbol;Acc:HGNC:25968]	4	105552620	105708093	protein_coding
XLOC_017597	ARHGEF38-IT1	0.340092	0	0.170046	0.170046	ENSG00000249885	ARHGEF38 intronic transcript 1 [Source:HGNC Symbol;Acc:HGNC:41483]	4	105561591	105570238	lncRNA
XLOC_024399	ARHGEF39	2.38119	3.51822	2.9497	0.568515	ENSG00000137135	Rho guanine nucleotide exchange factor 39 [Source:HGNC Symbol;Acc:HGNC:25909]	9	35658875	35675866	protein_coding
XLOC_013263	ARHGEF4	0.736398	22.9585	11.8474	11.1111	ENSG00000136002	Rho guanine nucleotide exchange factor 4 [Source:HGNC Symbol;Acc:HGNC:684]	2	130836914	131047263	protein_coding
XLOC_006684	ARHGEF40	0.120615	9.62278	4.8717	4.75108	ENSG00000165801	Rho guanine nucleotide exchange factor 40 [Source:HGNC Symbol;Acc:HGNC:25516]	14	21070273	21090248	protein_coding
XLOC_022300	ARHGEF5	4.11149	4.5773	4.34439	0.232905	ENSG00000050327	Rho guanine nucleotide exchange factor 5 [Source:HGNC Symbol;Acc:HGNC:13209]	7	144355288	144380632	protein_coding
XLOC_025773	ARHGEF6	0.0856271	0.0654292	0.0755282	0.010099	ENSG00000129675	Rac/Cdc42 guanine nucleotide exchange factor 6 [Source:HGNC Symbol;Acc:HGNC:685]	X	136665547	136780932	protein_coding
XLOC_006365	ARHGEF7	9.60686	13.5433	11.5751	1.96822	ENSG00000102606	Rho guanine nucleotide exchange factor 7 [Source:HGNC Symbol;Acc:HGNC:15607]	13	111114559	111305737	protein_coding
XLOC_006636	ARHGEF7-AS1	0.199396	0.0465444	0.12297	0.0764258	ENSG00000227352	ARHGEF7 antisense RNA 1 [Source:HGNC Symbol;Acc:HGNC:39816]	13	111144305	111144733	lncRNA
XLOC_025553	ARHGEF9	5.51127	3.99135	4.75131	0.75996	ENSG00000131089	Cdc42 guanine nucleotide exchange factor 9 [Source:HGNC Symbol;Acc:HGNC:14561]	X	63634967	63809274	protein_coding
XLOC_025554	ARHGEF9-IT1	0	0	0	0	ENSG00000231729	ARHGEF9 intronic transcript 1 [Source:HGNC Symbol;Acc:HGNC:41401]	X	63670196	63671502	lncRNA
XLOC_000224	ARID1A	16.6242	12.89	14.7571	1.8671	ENSG00000117713	AT-rich interaction domain 1A [Source:HGNC Symbol;Acc:HGNC:11110]	1	26693236	26782104	protein_coding
XLOC_019900	ARID1B	8.94973	6.86467	7.9072	1.04253	ENSG00000049618	AT-rich interaction domain 1B [Source:HGNC Symbol;Acc:HGNC:18040]	6	156776020	157210779	protein_coding
XLOC_005074	ARID2	9.63047	4.71092	7.1707	2.45978	ENSG00000189079	AT-rich interaction domain 2 [Source:HGNC Symbol;Acc:HGNC:18037]	12	45729706	45908040	protein_coding
XLOC_011179	ARID3A	1.26203	2.5913	1.92667	0.664635	ENSG00000116017	AT-rich interaction domain 3A [Source:HGNC Symbol;Acc:HGNC:3031]	19	925781	975939	protein_coding
XLOC_007783	ARID3B	2.33473	6.09805	4.21639	1.88166	ENSG00000179361	AT-rich interaction domain 3B [Source:HGNC Symbol;Acc:HGNC:14350]	15	74541206	74598131	protein_coding
XLOC_024382	ARID3C	0	0.0176442	0.0088221	0.0088221	ENSG00000205143	AT-rich interaction domain 3C [Source:HGNC Symbol;Acc:HGNC:21209]	9	34621049	34629066	protein_coding
XLOC_006802	ARID4A	4.21967	4.13771	4.17869	0.04098	ENSG00000032219	AT-rich interaction domain 4A [Source:HGNC Symbol;Acc:HGNC:9885]	14	58298504	58373887	protein_coding
XLOC_002381	ARID4B	10.824	7.52438	9.17419	1.64981	ENSG00000054267	AT-rich interaction domain 4B [Source:HGNC Symbol;Acc:HGNC:15550]	1	235131634	235328219	protein_coding
XLOC_013137	ARID5A	3.5864	2.23826	2.91233	0.67407	ENSG00000196843	AT-rich interaction domain 5A [Source:HGNC Symbol;Acc:HGNC:17361]	2	96536743	96552634	protein_coding
XLOC_002614	ARID5B	17.1703	4.48517	10.8277	6.34256	ENSG00000150347	AT-rich interaction domain 5B [Source:HGNC Symbol;Acc:HGNC:17362]	10	61901684	62096944	protein_coding
XLOC_007766	ARIH1	7.85929	15.5646	11.7119	3.85265	ENSG00000166233	ariadne RBR E3 ubiquitin protein ligase 1 [Source:HGNC Symbol;Acc:HGNC:689]	15	72474330	72602987	protein_coding
XLOC_016167	ARIH2	41.7306	16.946	29.3383	12.3923	ENSG00000177479	ariadne RBR E3 ubiquitin protein ligase 2 [Source:HGNC Symbol;Acc:HGNC:690]	3	48918821	48986382	protein_coding
XLOC_016812	ARIH2OS	3.2423	1.72858	2.48544	0.75686	ENSG00000221883	ARIH2 opposite strand lncRNA [Source:HGNC Symbol;Acc:HGNC:34425]	3	48917782	48918823	lncRNA
XLOC_005975	ARL1	32.4408	21.6774	27.0591	5.3817	ENSG00000120805	ADP ribosylation factor like GTPase 1 [Source:HGNC Symbol;Acc:HGNC:692]	12	101393116	101407772	protein_coding
XLOC_018724	ARL10	0	4.80149	2.40075	2.40075	ENSG00000175414	ADP ribosylation factor like GTPase 10 [Source:HGNC Symbol;Acc:HGNC:22042]	5	176365487	176401865	protein_coding
XLOC_006252	ARL11	0	0.0124203	0.00621015	0.00621015	ENSG00000152213	ADP ribosylation factor like GTPase 11 [Source:HGNC Symbol;Acc:HGNC:24046]	13	49628507	49633872	protein_coding
XLOC_025141	ARL13A	0.07881	0.0519069	0.0653584	0.0134515	ENSG00000174225	ADP ribosylation factor like GTPase 13A [Source:HGNC Symbol;Acc:HGNC:31709]	X	100969708	100990831	protein_coding
XLOC_016282	ARL13B	2.09292	5.31014	3.70153	1.60861	ENSG00000169379	ADP ribosylation factor like GTPase 13B [Source:HGNC Symbol;Acc:HGNC:25419]	3	93980139	94055678	protein_coding
XLOC_016522	ARL14	0	1.45034	0.72517	0.72517	ENSG00000179674	ADP ribosylation factor like GTPase 14 [Source:HGNC Symbol;Acc:HGNC:22974]	3	160677160	160678448	protein_coding
XLOC_003561	ARL14EP	16.5702	10.7425	13.6563	2.91385	ENSG00000152219	ADP ribosylation factor like GTPase 14 effector protein [Source:HGNC Symbol;Acc:HGNC:26798]	11	30323104	30338223	protein_coding
XLOC_018474	ARL14EPL	0	0	0	0	ENSG00000268223	ADP ribosylation factor like GTPase 14 effector protein like [Source:HGNC Symbol;Acc:HGNC:44201]	5	116032324	116060118	protein_coding
XLOC_018898	ARL15	4.45666	2.80186	3.62926	0.8274	ENSG00000185305	ADP ribosylation factor like GTPase 15 [Source:HGNC Symbol;Acc:HGNC:25945]	5	53883942	54310582	protein_coding
XLOC_010738	ARL16	27.3525	23.4722	25.4123	1.94015	ENSG00000214087	ADP ribosylation factor like GTPase 16 [Source:HGNC Symbol;Acc:HGNC:27902]	17	81681187	81683797	protein_coding
XLOC_010475	ARL17A	0.653696	1.78113	1.21741	0.563717	ENSG00000185829	ADP ribosylation factor like GTPase 17A [Source:HGNC Symbol;Acc:HGNC:24096]	17	46516702	46579691	protein_coding
XLOC_010478	ARL17A	0.197762	0.602387	0.400074	0.202313	ENSG00000185829	ADP ribosylation factor like GTPase 17A [Source:HGNC Symbol;Acc:HGNC:24096]	17	46516702	46579691	protein_coding
XLOC_010765	ARL17A	0	0	0	0	ENSG00000185829	ADP ribosylation factor like GTPase 17A [Source:HGNC Symbol;Acc:HGNC:24096]	17	46516702	46579691	protein_coding
XLOC_010766	ARL17A	0	0	0	0	ENSG00000185829	ADP ribosylation factor like GTPase 17A [Source:HGNC Symbol;Acc:HGNC:24096]	17	46516702	46579691	protein_coding
XLOC_010786	ARL17A	0	0	0	0	ENSG00000185829	ADP ribosylation factor like GTPase 17A [Source:HGNC Symbol;Acc:HGNC:24096]	17	46516702	46579691	protein_coding
XLOC_010474	ARL17A	0.794575	0.580353	0.687464	0.107111	ENSG00000185829	ADP ribosylation factor like GTPase 17A [Source:HGNC Symbol;Acc:HGNC:24096]	17	46516702	46579691	protein_coding
XLOC_010767	ARL17A	0	0	0	0	ENSG00000185829	ADP ribosylation factor like GTPase 17A [Source:HGNC Symbol;Acc:HGNC:24096]	17	46516702	46579691	protein_coding
XLOC_003790	ARL2	69.2397	85.5746	77.4072	8.16745	ENSG00000213465	ADP ribosylation factor like GTPase 2 [Source:HGNC Symbol;Acc:HGNC:693]	11	65014160	65022184	protein_coding
XLOC_008690	ARL2BP	42.3599	22.6619	32.5109	9.849	ENSG00000102931	ADP ribosylation factor like GTPase 2 binding protein [Source:HGNC Symbol;Acc:HGNC:17146]	16	57245259	57253635	protein_coding
XLOC_003283	ARL3	7.11799	4.82605	5.97202	1.14597	ENSG00000138175	ADP ribosylation factor like GTPase 3 [Source:HGNC Symbol;Acc:HGNC:694]	10	102673731	102714397	protein_coding
XLOC_021805	ARL4A	2.39931	8.63632	5.51781	3.1185	ENSG00000122644	ADP ribosylation factor like GTPase 4A [Source:HGNC Symbol;Acc:HGNC:695]	7	12686856	12690958	protein_coding
XLOC_014369	ARL4C	0.567778	70.8807	35.7242	35.1565	ENSG00000188042	ADP ribosylation factor like GTPase 4C [Source:HGNC Symbol;Acc:HGNC:698]	2	234493041	234497081	protein_coding
XLOC_009719	ARL4D	0.567955	36.8038	18.6859	18.1179	ENSG00000175906	ADP ribosylation factor like GTPase 4D [Source:HGNC Symbol;Acc:HGNC:656]	17	43398993	43401137	protein_coding
XLOC_014101	ARL5A	18.401	8.5118	13.4564	4.9446	ENSG00000162980	ADP ribosylation factor like GTPase 5A [Source:HGNC Symbol;Acc:HGNC:696]	2	151788984	151828492	protein_coding
XLOC_002501	ARL5B	5.79429	7.77683	6.78556	0.99127	ENSG00000165997	ADP ribosylation factor like GTPase 5B [Source:HGNC Symbol;Acc:HGNC:23052]	10	18659431	18681639	protein_coding
XLOC_010326	ARL5C	0	0	0	0	ENSG00000141748	ADP ribosylation factor like GTPase 5C [Source:HGNC Symbol;Acc:HGNC:31111]	17	39156894	39167484	protein_coding
XLOC_016287	ARL6	3.05248	3.22707	3.13978	0.087295	ENSG00000113966	ADP ribosylation factor like GTPase 6 [Source:HGNC Symbol;Acc:HGNC:13210]	3	97764521	97801229	protein_coding
XLOC_009034	ARL6IP1	126.988	130.841	128.915	1.9265	ENSG00000170540	ADP ribosylation factor like GTPase 6 interacting protein 1 [Source:HGNC Symbol;Acc:HGNC:697]	16	18791669	18801572	protein_coding
XLOC_005450	ARL6IP4	94.2003	63.889	79.0447	15.1556	ENSG00000182196	ADP ribosylation factor like GTPase 6 interacting protein 4 [Source:HGNC Symbol;Acc:HGNC:18076]	12	122980060	122982913	protein_coding
XLOC_016259	ARL6IP5	98.8909	76.0415	87.4662	11.4247	ENSG00000144746	ADP ribosylation factor like GTPase 6 interacting protein 5 [Source:HGNC Symbol;Acc:HGNC:16937]	3	69084937	69106092	protein_coding
XLOC_013310	ARL6IP6	9.19193	15.8454	12.5187	3.32674	ENSG00000177917	ADP ribosylation factor like GTPase 6 interacting protein 6 [Source:HGNC Symbol;Acc:HGNC:24048]	2	152717647	152762396	protein_coding
XLOC_002228	ARL8A	16.3095	9.29426	12.8019	3.50762	ENSG00000143862	ADP ribosylation factor like GTPase 8A [Source:HGNC Symbol;Acc:HGNC:25192]	1	202133404	202144743	protein_coding
XLOC_015986	ARL8B	24.6627	26.3673	25.515	0.8523	ENSG00000134108	ADP ribosylation factor like GTPase 8B [Source:HGNC Symbol;Acc:HGNC:25564]	3	5122249	5180911	protein_coding
XLOC_017473	ARL9	0.0175531	1.01339	0.515472	0.497918	ENSG00000196503	ADP ribosylation factor like GTPase 9 [Source:HGNC Symbol;Acc:HGNC:23592]	4	56505209	56524959	protein_coding
XLOC_023552	ARMC1	20.2457	12.5309	16.3883	3.8574	ENSG00000104442	armadillo repeat containing 1 [Source:HGNC Symbol;Acc:HGNC:17684]	8	65602458	65634217	protein_coding
XLOC_022137	ARMC10	29.5032	15.1714	22.3373	7.1659	ENSG00000170632	armadillo repeat containing 10 [Source:HGNC Symbol;Acc:HGNC:21706]	7	103074881	103099759	protein_coding
XLOC_019576	ARMC12	2.23812	0.197867	1.21799	1.02013	ENSG00000157343	armadillo repeat containing 12 [Source:HGNC Symbol;Acc:HGNC:21099]	6	35737032	35749079	protein_coding
XLOC_019766	ARMC2	0.224431	0.458483	0.341457	0.117026	ENSG00000118690	armadillo repeat containing 2 [Source:HGNC Symbol;Acc:HGNC:23045]	6	108848416	108974476	protein_coding
XLOC_020391	ARMC2-AS1	0	0.161776	0.080888	0.080888	ENSG00000230290	ARMC2 antisense RNA 1 [Source:HGNC Symbol;Acc:HGNC:41008]	6	108922976	108924103	lncRNA
XLOC_002510	ARMC3	0	0.0679739	0.033987	0.033987	ENSG00000165309	armadillo repeat containing 3 [Source:HGNC Symbol;Acc:HGNC:30964]	10	22928024	23038523	protein_coding
XLOC_008618	ARMC5	6.24551	6.33385	6.28968	0.04417	ENSG00000140691	armadillo repeat containing 5 [Source:HGNC Symbol;Acc:HGNC:25781]	16	31458080	31467166	protein_coding
XLOC_011456	ARMC6	25.8965	9.63992	17.7682	8.12829	ENSG00000105676	armadillo repeat containing 6 [Source:HGNC Symbol;Acc:HGNC:25049]	19	19033575	19060311	protein_coding
XLOC_009923	ARMC7	11.9083	2.73168	7.31999	4.58831	ENSG00000125449	armadillo repeat containing 7 [Source:HGNC Symbol;Acc:HGNC:26168]	17	75109952	75130272	protein_coding
XLOC_016450	ARMC8	8.99899	6.74968	7.87434	1.12465	ENSG00000114098	armadillo repeat containing 8 [Source:HGNC Symbol;Acc:HGNC:24999]	3	138187248	138298384	protein_coding
XLOC_013561	ARMC9	5.24927	6.90192	6.07559	0.826325	ENSG00000135931	armadillo repeat containing 9 [Source:HGNC Symbol;Acc:HGNC:20730]	2	231198546	231376848	protein_coding
XLOC_025147	ARMCX1	0.00640867	12.5904	6.2984	6.292	ENSG00000126947	armadillo repeat containing X-linked 1 [Source:HGNC Symbol;Acc:HGNC:18073]	X	101550547	101554700	protein_coding
XLOC_025640	ARMCX2	0.297058	22.2372	11.2671	10.9701	ENSG00000184867	armadillo repeat containing X-linked 2 [Source:HGNC Symbol;Acc:HGNC:16869]	X	101655281	101659850	protein_coding
XLOC_025148	ARMCX3	20.7419	15.8393	18.2906	2.4513	ENSG00000102401	armadillo repeat containing X-linked 3 [Source:HGNC Symbol;Acc:HGNC:24065]	X	101622797	101627843	protein_coding
XLOC_025146	ARMCX4	0.0106728	2.13918	1.07493	1.06425	ENSG00000196440	armadillo repeat containing X-linked 4 [Source:HGNC Symbol;Acc:HGNC:28615]	X	101418287	101533459	protein_coding
XLOC_025153	ARMCX5	14.2274	9.28188	11.7546	2.47276	ENSG00000125962	armadillo repeat containing X-linked 5 [Source:HGNC Symbol;Acc:HGNC:25772]	X	102599168	102604159	protein_coding
XLOC_025639	ARMCX6	25.1699	21.8214	23.4957	1.67425	ENSG00000198960	armadillo repeat containing X-linked 6 [Source:HGNC Symbol;Acc:HGNC:26094]	X	101615118	101618001	protein_coding
XLOC_002883	ARMS2	0	0.0297898	0.0148949	0.0148949	ENSG00000254636	age-related maculopathy susceptibility 2 [Source:HGNC Symbol;Acc:HGNC:32685]	10	122454653	122457352	protein_coding
XLOC_001913	ARNT	10.1833	9.55231	9.86781	0.315495	ENSG00000143437	aryl hydrocarbon receptor nuclear translocator [Source:HGNC Symbol;Acc:HGNC:700]	1	150809713	150876708	protein_coding
XLOC_007826	ARNT2	1.41708	0.145811	0.781446	0.635634	ENSG00000172379	aryl hydrocarbon receptor nuclear translocator 2 [Source:HGNC Symbol;Acc:HGNC:16876]	15	80404350	80597933	protein_coding
XLOC_003520	ARNTL	1.27849	7.16628	4.22239	2.94389	ENSG00000133794	aryl hydrocarbon receptor nuclear translocator like [Source:HGNC Symbol;Acc:HGNC:701]	11	13276652	13387266	protein_coding
XLOC_005044	ARNTL2	0.223749	18.2653	9.24452	9.02078	ENSG00000029153	aryl hydrocarbon receptor nuclear translocator like 2 [Source:HGNC Symbol;Acc:HGNC:18984]	12	27332836	27425289	protein_coding
XLOC_005665	ARNTL2-AS1	0	0.0541042	0.0270521	0.0270521	ENSG00000245311	ARNTL2 antisense RNA 1 [Source:HGNC Symbol;Acc:HGNC:49892]	12	27389789	27446625	lncRNA
XLOC_022078	ARPC1A	77.9927	75.0666	76.5297	1.46305	ENSG00000241685	actin related protein 2/3 complex subunit 1A [Source:HGNC Symbol;Acc:HGNC:703]	7	99325898	99366262	protein_coding
XLOC_022079	ARPC1B	104.129	135.504	119.817	15.6875	ENSG00000130429	actin related protein 2/3 complex subunit 1B [Source:HGNC Symbol;Acc:HGNC:704]	7	99374249	99394816	protein_coding
XLOC_013501	ARPC2	77.2192	213.958	145.589	68.3694	ENSG00000163466	actin related protein 2/3 complex subunit 2 [Source:HGNC Symbol;Acc:HGNC:705]	2	218217141	218254356	protein_coding
XLOC_006021	ARPC3	207.983	225.659	216.821	8.838	ENSG00000111229	actin related protein 2/3 complex subunit 3 [Source:HGNC Symbol;Acc:HGNC:706]	12	110434823	110450422	protein_coding
XLOC_015999	ARPC4	121.959	73.7099	97.8345	24.1245	ENSG00000241553	actin related protein 2/3 complex subunit 4 [Source:HGNC Symbol;Acc:HGNC:707]	3	9792495	9807101	protein_coding
XLOC_002184	ARPC5	46.0908	88.5688	67.3298	21.239	ENSG00000162704	actin related protein 2/3 complex subunit 5 [Source:HGNC Symbol;Acc:HGNC:708]	1	183620846	183635783	protein_coding
XLOC_024133	ARPC5L	56.6121	59.413	58.0125	1.40045	ENSG00000136950	actin related protein 2/3 complex subunit 5 like [Source:HGNC Symbol;Acc:HGNC:23366]	9	124862130	124877733	protein_coding
XLOC_008090	ARPP19	34.7897	29.4731	32.1314	2.6583	ENSG00000128989	cAMP regulated phosphoprotein 19 [Source:HGNC Symbol;Acc:HGNC:16967]	15	52547045	52569883	protein_coding
XLOC_016075	ARPP21	0	0	0	0	ENSG00000172995	cAMP regulated phosphoprotein 21 [Source:HGNC Symbol;Acc:HGNC:16968]	3	35638945	35794496	protein_coding
XLOC_025078	ARR3	0	0.0266709	0.0133355	0.0133355	ENSG00000120500	arrestin 3 [Source:HGNC Symbol;Acc:HGNC:710]	X	70268305	70281840	protein_coding
XLOC_004654	ARRB1	9.05941	0.197027	4.62822	4.43119	ENSG00000137486	arrestin beta 1 [Source:HGNC Symbol;Acc:HGNC:711]	11	75260122	75351705	protein_coding
XLOC_009390	ARRB2	10.7528	9.6593	10.206	0.54675	ENSG00000141480	arrestin beta 2 [Source:HGNC Symbol;Acc:HGNC:712]	17	4710596	4721499	protein_coding
XLOC_024274	ARRDC1	106.065	80.5935	93.3293	12.7357	ENSG00000197070	arrestin domain containing 1 [Source:HGNC Symbol;Acc:HGNC:28633]	9	137605685	137615360	protein_coding
XLOC_011438	ARRDC2	5.7269	5.4305	5.5787	0.1482	ENSG00000105643	arrestin domain containing 2 [Source:HGNC Symbol;Acc:HGNC:25225]	19	18001132	18014102	protein_coding
XLOC_019005	ARRDC3	5.18113	15.1491	10.1651	4.98398	ENSG00000113369	arrestin domain containing 3 [Source:HGNC Symbol;Acc:HGNC:29263]	5	91368631	91383317	protein_coding
XLOC_018428	ARRDC3-AS1	0.892465	0.598953	0.745709	0.146756	ENSG00000281357	ARRDC3 antisense RNA 1 [Source:HGNC Symbol;Acc:HGNC:44145]	5	91380349	91616105	lncRNA
XLOC_007916	ARRDC4	6.43805	13.8248	10.1314	3.69338	ENSG00000140450	arrestin domain containing 4 [Source:HGNC Symbol;Acc:HGNC:28087]	15	97960703	97973833	protein_coding
XLOC_012111	ARRDC5	0	0	0	0	ENSG00000205784	arrestin domain containing 5 [Source:HGNC Symbol;Acc:HGNC:31407]	19	4890437	4902896	protein_coding
XLOC_015973	ARSA	9.71585	14.8675	12.2917	2.57583	ENSG00000100299	arylsulfatase A [Source:HGNC Symbol;Acc:HGNC:713]	22	50622754	50628173	protein_coding
XLOC_018973	ARSB	4.28608	2.27966	3.28287	1.00321	ENSG00000113273	arylsulfatase B [Source:HGNC Symbol;Acc:HGNC:714]	5	78777209	78986087	protein_coding
XLOC_025378	ARSD	13.4511	2.13615	7.79362	5.65747	ENSG00000006756	arylsulfatase D [Source:HGNC Symbol;Acc:HGNC:717]	X	2903972	2929349	protein_coding
XLOC_024853	ARSF	0	0	0	0	ENSG00000062096	arylsulfatase F [Source:HGNC Symbol;Acc:HGNC:721]	X	3041471	3112727	protein_coding
XLOC_009887	ARSG	11.1497	2.1466	6.64815	4.50155	ENSG00000141337	arylsulfatase G [Source:HGNC Symbol;Acc:HGNC:24102]	17	68259182	68422731	protein_coding
XLOC_024852	ARSH	0	0	0	0	ENSG00000205667	arylsulfatase family member H [Source:HGNC Symbol;Acc:HGNC:32488]	X	3006546	3034111	protein_coding
XLOC_019182	ARSI	0.028861	13.4195	6.72418	6.69532	ENSG00000183876	arylsulfatase family member I [Source:HGNC Symbol;Acc:HGNC:32521]	5	150296343	150339307	protein_coding
XLOC_018061	ARSJ	0.00962489	6.57427	3.29195	3.28232	ENSG00000180801	arylsulfatase family member J [Source:HGNC Symbol;Acc:HGNC:26286]	4	113900284	113979727	protein_coding
XLOC_018433	ARSK	4.51144	7.27185	5.89164	1.3802	ENSG00000164291	arylsulfatase family member K [Source:HGNC Symbol;Acc:HGNC:25239]	5	95555101	95605102	protein_coding
XLOC_003438	ART1	0.00892391	0	0.00446196	0.00446196	ENSG00000129744	ADP-ribosyltransferase 1 [Source:HGNC Symbol;Acc:HGNC:723]	11	3645128	3664416	protein_coding
XLOC_017530	ART3	0	0.213142	0.106571	0.106571	ENSG00000156219	ADP-ribosyltransferase 3 (inactive) [Source:HGNC Symbol;Acc:HGNC:725]	4	76011184	76114048	protein_coding
XLOC_005633	ART4	0.0123465	0	0.00617325	0.00617325	ENSG00000111339	ADP-ribosyltransferase 4 (inactive) (Dombrock blood group) [Source:HGNC Symbol;Acc:HGNC:726]	12	14825569	14843526	protein_coding
XLOC_004201	ART5	0.0148381	0.181081	0.0979596	0.0831214	ENSG00000167311	ADP-ribosyltransferase 5 [Source:HGNC Symbol;Acc:HGNC:24049]	11	3638512	3642316	protein_coding
XLOC_000358	ARTN	0.660555	49.3747	25.0176	24.3571	ENSG00000117407	artemin [Source:HGNC Symbol;Acc:HGNC:727]	1	43933320	43937240	protein_coding
XLOC_001157	ARV1	13.3699	18.6484	16.0092	2.63925	ENSG00000173409	ARV1 homolog, fatty acid homeostasis modulator [Source:HGNC Symbol;Acc:HGNC:29561]	1	230978981	231000733	protein_coding
XLOC_015733	ARVCF	8.83562	5.55295	7.19428	1.64133	ENSG00000099889	ARVCF delta catenin family member [Source:HGNC Symbol;Acc:HGNC:728]	22	19969896	20016823	protein_coding
XLOC_025440	ARX	1.9676	0	0.9838	0.9838	ENSG00000004848	aristaless related homeobox [Source:HGNC Symbol;Acc:HGNC:18060]	X	25003694	25016420	protein_coding
XLOC_002816	AS3MT	12.7996	3.37814	8.08887	4.71073	ENSG00000214435	arsenite methyltransferase [Source:HGNC Symbol;Acc:HGNC:17452]	10	102869470	102901899	protein_coding
XLOC_023421	ASAH1	73.5421	34.0512	53.7966	19.7455	ENSG00000104763	N-acylsphingosine amidohydrolase 1 [Source:HGNC Symbol;Acc:HGNC:735]	8	18055992	18084998	protein_coding
XLOC_003100	ASAH2	0.289728	0.105726	0.197727	0.092001	ENSG00000188611	N-acylsphingosine amidohydrolase 2 [Source:HGNC Symbol;Acc:HGNC:18860]	10	50182778	50279720	protein_coding
XLOC_002599	ASAH2B	0.699787	0.704833	0.70231	0.002523	ENSG00000204147	N-acylsphingosine amidohydrolase 2B [Source:HGNC Symbol;Acc:HGNC:23456]	10	50739318	50816495	protein_coding
XLOC_023726	ASAP1	1.59663	11.4862	6.54141	4.94479	ENSG00000153317	ArfGAP with SH3 domain, ankyrin repeat and PH domain 1 [Source:HGNC Symbol;Acc:HGNC:2720]	8	130052104	130443674	protein_coding
XLOC_023727	ASAP1-IT2	0.0252607	0.00827021	0.0167655	0.00849525	ENSG00000280543	ASAP1 intronic transcript 2 [Source:HGNC Symbol;Acc:HGNC:48917]	8	130082738	130084768	lncRNA
XLOC_012845	ASAP2	10.2682	26.3618	18.315	8.0468	ENSG00000151693	ArfGAP with SH3 domain, ankyrin repeat and PH domain 2 [Source:HGNC Symbol;Acc:HGNC:2721]	2	9206765	9405683	protein_coding
XLOC_001419	ASAP3	18.5327	7.1475	12.8401	5.6926	ENSG00000088280	ArfGAP with SH3 domain, ankyrin repeat and PH domain 3 [Source:HGNC Symbol;Acc:HGNC:14987]	1	23428563	23484568	protein_coding
XLOC_013605	ASB1	6.78014	20.0969	13.4385	6.65838	ENSG00000065802	ankyrin repeat and SOCS box containing 1 [Source:HGNC Symbol;Acc:HGNC:16011]	2	238426742	238452250	protein_coding
XLOC_022904	ASB10	0	0	0	0	ENSG00000146926	ankyrin repeat and SOCS box containing 10 [Source:HGNC Symbol;Acc:HGNC:17185]	7	151175698	151187832	protein_coding
XLOC_025404	ASB11	0	0	0	0	ENSG00000165192	ankyrin repeat and SOCS box containing 11 [Source:HGNC Symbol;Acc:HGNC:17186]	X	15281697	15315640	protein_coding
XLOC_025557	ASB12	0.0227141	0	0.0113571	0.0113571	ENSG00000198881	ankyrin repeat and SOCS box containing 12 [Source:HGNC Symbol;Acc:HGNC:19763]	X	64224194	64230607	protein_coding
XLOC_002952	ASB13	14.3774	9.20708	11.7922	2.58516	ENSG00000196372	ankyrin repeat and SOCS box containing 13 [Source:HGNC Symbol;Acc:HGNC:19765]	10	5638867	5666595	protein_coding
XLOC_016899	ASB14	0.188957	0.588833	0.388895	0.199938	ENSG00000239388	ankyrin repeat and SOCS box containing 14 [Source:HGNC Symbol;Acc:HGNC:19766]	3	57268342	57292685	protein_coding
XLOC_022183	ASB15	0	0	0	0	ENSG00000146809	ankyrin repeat and SOCS box containing 15 [Source:HGNC Symbol;Acc:HGNC:19767]	7	123567010	123639481	protein_coding
XLOC_009728	ASB16	0.495189	0.514939	0.505064	0.009875	ENSG00000161664	ankyrin repeat and SOCS box containing 16 [Source:HGNC Symbol;Acc:HGNC:19768]	17	44170447	44179084	protein_coding
XLOC_010445	ASB16-AS1	3.15596	3.91399	3.53498	0.379015	ENSG00000267080	ASB16 antisense RNA 1 [Source:HGNC Symbol;Acc:HGNC:25442]	17	44175968	44186723	lncRNA
XLOC_001698	ASB17	0	0	0	0	ENSG00000154007	ankyrin repeat and SOCS box containing 17 [Source:HGNC Symbol;Acc:HGNC:19769]	1	75918873	75932404	protein_coding
XLOC_014371	ASB18	0	0	0	0	ENSG00000182177	ankyrin repeat and SOCS box containing 18 [Source:HGNC Symbol;Acc:HGNC:19770]	2	236193459	236264409	protein_coding
XLOC_007410	ASB2	0	0.252444	0.126222	0.126222	ENSG00000100628	ankyrin repeat and SOCS box containing 2 [Source:HGNC Symbol;Acc:HGNC:16012]	14	93934166	93976739	protein_coding
XLOC_013804	ASB3	5.93037	10.4571	8.19374	2.26336	ENSG00000115239	ankyrin repeat and SOCS box containing 3 [Source:HGNC Symbol;Acc:HGNC:16013]	2	53532672	53860160	protein_coding
XLOC_022066	ASB4	0.0106546	0.0349394	0.022797	0.0121424	ENSG00000005981	ankyrin repeat and SOCS box containing 4 [Source:HGNC Symbol;Acc:HGNC:16009]	7	95478444	95540233	protein_coding
XLOC_018174	ASB5	0	0	0	0	ENSG00000164122	ankyrin repeat and SOCS box containing 5 [Source:HGNC Symbol;Acc:HGNC:17180]	4	176213673	176277571	protein_coding
XLOC_024709	ASB6	8.46076	9.69458	9.07767	0.61691	ENSG00000148331	ankyrin repeat and SOCS box containing 6 [Source:HGNC Symbol;Acc:HGNC:17181]	9	129634604	129642169	protein_coding
XLOC_007924	ASB7	5.27161	4.84703	5.05932	0.21229	ENSG00000183475	ankyrin repeat and SOCS box containing 7 [Source:HGNC Symbol;Acc:HGNC:17182]	15	100602589	100651701	protein_coding
XLOC_005714	ASB8	19.2006	5.84492	12.5228	6.67784	ENSG00000177981	ankyrin repeat and SOCS box containing 8 [Source:HGNC Symbol;Acc:HGNC:17183]	12	48147789	48181213	protein_coding
XLOC_025403	ASB9	0.0829646	0.387033	0.234999	0.152034	ENSG00000102048	ankyrin repeat and SOCS box containing 9 [Source:HGNC Symbol;Acc:HGNC:17184]	X	15235288	15270467	protein_coding
XLOC_007904	ASB9P1	0.0190851	0.0432598	0.0311725	0.0120874	ENSG00000258527	ankyrin repeat and SOCS box containing 9 pseudogene 1 [Source:HGNC Symbol;Acc:HGNC:20972]	15	92795647	92796439	processed_pseudogene
XLOC_003149	ASCC1	13.2968	9.67212	11.4845	1.81234	ENSG00000138303	activating signal cointegrator 1 complex subunit 1 [Source:HGNC Symbol;Acc:HGNC:24268]	10	72096032	72217134	protein_coding
XLOC_015808	ASCC2	33.4488	15.2979	24.3733	9.07545	ENSG00000100325	activating signal cointegrator 1 complex subunit 2 [Source:HGNC Symbol;Acc:HGNC:24103]	22	29788609	29838304	protein_coding
XLOC_020376	ASCC3	17.4153	19.0316	18.2234	0.80815	ENSG00000112249	activating signal cointegrator 1 complex subunit 3 [Source:HGNC Symbol;Acc:HGNC:18697]	6	100508194	100881372	protein_coding
XLOC_005340	ASCL1	0.0108406	0	0.0054203	0.0054203	ENSG00000139352	achaete-scute family bHLH transcription factor 1 [Source:HGNC Symbol;Acc:HGNC:738]	12	102957674	102960513	protein_coding
XLOC_004185	ASCL2	0.475302	0.724472	0.599887	0.124585	ENSG00000183734	achaete-scute family bHLH transcription factor 2 [Source:HGNC Symbol;Acc:HGNC:739]	11	2268498	2270588	protein_coding
XLOC_004275	ASCL3	0	0	0	0	ENSG00000176009	achaete-scute family bHLH transcription factor 3 [Source:HGNC Symbol;Acc:HGNC:740]	11	8937578	8943016	protein_coding
XLOC_005362	ASCL4	0.0127639	0	0.00638195	0.00638195	ENSG00000187855	achaete-scute family bHLH transcription factor 4 [Source:HGNC Symbol;Acc:HGNC:24311]	12	107774704	107776644	protein_coding
XLOC_002218	ASCL5	0.143085	0.104669	0.123877	0.019208	ENSG00000232237	achaete-scute family bHLH transcription factor 5 [Source:HGNC Symbol;Acc:HGNC:33169]	1	201113943	201127184	protein_coding
XLOC_019802	ASF1A	13.0727	7.34413	10.2084	2.86429	ENSG00000111875	anti-silencing function 1A histone chaperone [Source:HGNC Symbol;Acc:HGNC:20995]	6	118894152	118909171	protein_coding
XLOC_012261	ASF1B	9.14081	16.3679	12.7544	3.61354	ENSG00000105011	anti-silencing function 1B histone chaperone [Source:HGNC Symbol;Acc:HGNC:20996]	19	14119512	14136613	protein_coding
XLOC_010108	ASGR1	0.00702369	0.413624	0.210324	0.2033	ENSG00000141505	asialoglycoprotein receptor 1 [Source:HGNC Symbol;Acc:HGNC:742]	17	7173431	7179564	protein_coding
XLOC_010107	ASGR2	0	0	0	0	ENSG00000161944	asialoglycoprotein receptor 2 [Source:HGNC Symbol;Acc:HGNC:743]	17	7101322	7115700	protein_coding
XLOC_000802	ASH1L-AS1	2.42753	1.93848	2.18301	0.244525	ENSG00000235919	ASH1L antisense RNA 1 [Source:HGNC Symbol;Acc:HGNC:44146]	1	155562026	155563944	lncRNA
XLOC_002002	ASH1L	1425.03	7.67175	716.351	708.679	ENSG00000116539	ASH1 like histone lysine methyltransferase [Source:HGNC Symbol;Acc:HGNC:19088]	1	155335268	155563162	protein_coding
XLOC_023065	ASH2L	9.08192	11.9747	10.5283	1.44639	ENSG00000129691	ASH2 like, histone lysine methyltransferase complex subunit [Source:HGNC Symbol;Acc:HGNC:744]	8	38105493	38144076	protein_coding
XLOC_005105	ASIC1	1.59279	4.22562	2.90921	1.31641	ENSG00000110881	acid sensing ion channel subunit 1 [Source:HGNC Symbol;Acc:HGNC:100]	12	50057548	50083611	protein_coding
XLOC_010276	ASIC2	0	0	0	0	ENSG00000108684	acid sensing ion channel subunit 2 [Source:HGNC Symbol;Acc:HGNC:99]	17	33013087	34174964	protein_coding
XLOC_022332	ASIC3	0.257178	0.178703	0.217941	0.0392375	ENSG00000213199	acid sensing ion channel subunit 3 [Source:HGNC Symbol;Acc:HGNC:101]	7	151048292	151052756	protein_coding
XLOC_013531	ASIC4	0.0159567	0.0189111	0.0174339	0.0014772	ENSG00000072182	acid sensing ion channel subunit family member 4 [Source:HGNC Symbol;Acc:HGNC:21263]	2	219514170	219538772	protein_coding
XLOC_018139	ASIC5	0	0	0	0	ENSG00000256394	acid sensing ion channel subunit family member 5 [Source:HGNC Symbol;Acc:HGNC:17537]	4	155829729	155866277	protein_coding
XLOC_014565	ASIP	0.10976	0.194553	0.152157	0.0423965	ENSG00000101440	agouti signaling protein [Source:HGNC Symbol;Acc:HGNC:745]	20	34194569	34269344	protein_coding
XLOC_021962	ASL	12.7237	21.9738	17.3487	4.62505	ENSG00000126522	argininosuccinate lyase [Source:HGNC Symbol;Acc:HGNC:746]	7	66075800	66094697	protein_coding
XLOC_025950	ASMTL	0	0.100237	0.0501185	0.0501185	ENSG00000169093	acetylserotonin O-methyltransferase like [Source:HGNC Symbol;Acc:HGNC:751]	X	1403139	1453762	protein_coding
XLOC_025374	ASMTL	0.116468	4.0633	2.08988	1.97342	ENSG00000169093	acetylserotonin O-methyltransferase like [Source:HGNC Symbol;Acc:HGNC:751]	X	1403139	1453762	protein_coding
XLOC_024845	ASMTL-AS1	0.285555	0.588145	0.43685	0.151295	ENSG00000236017	ASMTL antisense RNA 1 [Source:HGNC Symbol;Acc:HGNC:25811]	X	1401769	1414028	lncRNA
XLOC_025884	ASMTL-AS1	0.00406793	0	0.00203396	0.00203396	ENSG00000236017	ASMTL antisense RNA 1 [Source:HGNC Symbol;Acc:HGNC:25811]	X	1401769	1414028	lncRNA
XLOC_022671	ASNS	138.516	81.3533	109.935	28.5814	ENSG00000070669	asparagine synthetase (glutamine-hydrolyzing) [Source:HGNC Symbol;Acc:HGNC:753]	7	97851677	97872542	protein_coding
XLOC_013408	ASNSD1	19.6336	11.589	15.6113	4.0223	ENSG00000138381	asparagine synthetase domain containing 1 [Source:HGNC Symbol;Acc:HGNC:24910]	2	189661385	189670831	protein_coding
XLOC_009381	ASPA	0.0324355	0	0.0162177	0.0162177	ENSG00000108381	aspartoacylase [Source:HGNC Symbol;Acc:HGNC:756]	17	3472374	3503405	protein_coding
XLOC_012666	ASPDH	0	0	0	0	ENSG00000204653	aspartate dehydrogenase domain containing [Source:HGNC Symbol;Acc:HGNC:33856]	19	50511600	50514690	protein_coding
XLOC_007090	ASPG	0.00494747	0	0.00247373	0.00247373	ENSG00000166183	asparaginase [Source:HGNC Symbol;Acc:HGNC:20123]	14	104085686	104115582	protein_coding
XLOC_023544	ASPH	49.3313	102.997	76.1642	26.8329	ENSG00000198363	aspartate beta-hydroxylase [Source:HGNC Symbol;Acc:HGNC:757]	8	61500556	61714640	protein_coding
XLOC_008580	ASPHD1	10.9937	7.79572	9.39471	1.59899	ENSG00000174939	aspartate beta-hydroxylase domain containing 1 [Source:HGNC Symbol;Acc:HGNC:27380]	16	29900375	29919864	protein_coding
XLOC_015522	ASPHD2	10.8456	2.48889	6.66725	4.17835	ENSG00000128203	aspartate beta-hydroxylase domain containing 2 [Source:HGNC Symbol;Acc:HGNC:30437]	22	26429260	26445015	protein_coding
XLOC_002204	ASPM	1.89886	16.3786	9.13873	7.23987	ENSG00000066279	assembly factor for spindle microtubules [Source:HGNC Symbol;Acc:HGNC:19048]	1	197084121	197146694	protein_coding
XLOC_024524	ASPN	0.0111789	0	0.00558945	0.00558945	ENSG00000106819	asporin [Source:HGNC Symbol;Acc:HGNC:14872]	9	92456205	92482506	protein_coding
XLOC_013858	ASPRV1	0.688326	0.299759	0.494042	0.194283	ENSG00000244617	aspartic peptidase retroviral like 1 [Source:HGNC Symbol;Acc:HGNC:26321]	2	69960089	69961631	protein_coding
XLOC_009999	ASPSCR1	16.1945	9.67674	12.9356	3.25888	ENSG00000169696	ASPSCR1 tether for SLC2A4, UBX domain containing [Source:HGNC Symbol;Acc:HGNC:13825]	17	81976807	82017406	protein_coding
XLOC_003747	ASRGL1	174.026	0.401101	87.2136	86.8124	ENSG00000162174	asparaginase and isoaspartyl peptidase 1 [Source:HGNC Symbol;Acc:HGNC:16448]	11	62337448	62393412	protein_coding
XLOC_024187	ASS1	265.387	31.0035	148.195	117.192	ENSG00000130707	argininosuccinate synthase 1 [Source:HGNC Symbol;Acc:HGNC:758]	9	130444961	130501274	protein_coding
XLOC_017075	ASTE1	1.45212	2.53116	1.99164	0.53952	ENSG00000034533	asteroid homolog 1 [Source:HGNC Symbol;Acc:HGNC:25021]	3	131013875	131027649	protein_coding
XLOC_013951	ASTL	0.0182371	0.0541951	0.0362161	0.017979	ENSG00000188886	astacin like metalloendopeptidase [Source:HGNC Symbol;Acc:HGNC:31704]	2	96122818	96138502	protein_coding
XLOC_002160	ASTN1	0	0	0	0	ENSG00000152092	astrotactin 1 [Source:HGNC Symbol;Acc:HGNC:773]	1	176857302	177164973	protein_coding
XLOC_024630	ASTN2	9.89846	0.414305	5.15638	4.74208	ENSG00000148219	astrotactin 2 [Source:HGNC Symbol;Acc:HGNC:17021]	9	116423112	117415070	protein_coding
XLOC_014544	ASXL1	11.581	39.0187	25.2998	13.7188	ENSG00000171456	ASXL transcriptional regulator 1 [Source:HGNC Symbol;Acc:HGNC:18318]	20	32358330	32439319	protein_coding
XLOC_013709	ASXL2	2.99682	5.36763	4.18222	1.18541	ENSG00000143970	ASXL transcriptional regulator 2 [Source:HGNC Symbol;Acc:HGNC:23805]	2	25733753	25878487	protein_coding
XLOC_010883	ASXL3	0	0	0	0	ENSG00000141431	ASXL transcriptional regulator 3 [Source:HGNC Symbol;Acc:HGNC:29357]	18	33578219	33751195	protein_coding
XLOC_022774	ASZ1	0.0154269	0	0.00771345	0.00771345	ENSG00000154438	ankyrin repeat, SAM and basic leucine zipper domain containing 1 [Source:HGNC Symbol;Acc:HGNC:1350]	7	117363222	117428123	protein_coding
XLOC_003196	ATAD1	29.1759	27.9947	28.5853	0.5906	ENSG00000138138	ATPase family AAA domain containing 1 [Source:HGNC Symbol;Acc:HGNC:25903]	10	87751512	87841361	protein_coding
XLOC_023702	ATAD2	11.6073	13.727	12.6671	1.05985	ENSG00000156802	ATPase family AAA domain containing 2 [Source:HGNC Symbol;Acc:HGNC:30123]	8	123319850	123416350	protein_coding
XLOC_013696	ATAD2B	3.81942	2.20012	3.00977	0.80965	ENSG00000119778	ATPase family AAA domain containing 2B [Source:HGNC Symbol;Acc:HGNC:29230]	2	23748664	23927123	protein_coding
XLOC_000027	ATAD3A	18.8436	19.1465	18.995	0.15145	ENSG00000197785	ATPase family AAA domain containing 3A [Source:HGNC Symbol;Acc:HGNC:25567]	1	1512162	1534685	protein_coding
XLOC_000026	ATAD3B	19.9655	17.6686	18.817	1.14845	ENSG00000160072	ATPase family AAA domain containing 3B [Source:HGNC Symbol;Acc:HGNC:24007]	1	1471765	1497848	protein_coding
XLOC_000025	ATAD3C	0.555047	0.183307	0.369177	0.18587	ENSG00000215915	ATPase family AAA domain containing 3C [Source:HGNC Symbol;Acc:HGNC:32151]	1	1449689	1470163	protein_coding
XLOC_009586	ATAD5	0.536935	4.41334	2.47514	1.9382	ENSG00000176208	ATPase family AAA domain containing 5 [Source:HGNC Symbol;Acc:HGNC:25752]	17	30831966	30895869	protein_coding
XLOC_019486	ATAT1	7.2439	4.60216	5.92303	1.32087	ENSG00000137343	alpha tubulin acetyltransferase 1 [Source:HGNC Symbol;Acc:HGNC:21186]	6	30626842	30646823	protein_coding
XLOC_020705	ATAT1	0	0	0	0	ENSG00000137343	alpha tubulin acetyltransferase 1 [Source:HGNC Symbol;Acc:HGNC:21186]	6	30626842	30646823	protein_coding
XLOC_020902	ATAT1	0	0	0	0	ENSG00000137343	alpha tubulin acetyltransferase 1 [Source:HGNC Symbol;Acc:HGNC:21186]	6	30626842	30646823	protein_coding
XLOC_021086	ATAT1	0	0	0	0	ENSG00000137343	alpha tubulin acetyltransferase 1 [Source:HGNC Symbol;Acc:HGNC:21186]	6	30626842	30646823	protein_coding
XLOC_021241	ATAT1	0	0	0	0	ENSG00000137343	alpha tubulin acetyltransferase 1 [Source:HGNC Symbol;Acc:HGNC:21186]	6	30626842	30646823	protein_coding
XLOC_021424	ATAT1	0	0	0	0	ENSG00000137343	alpha tubulin acetyltransferase 1 [Source:HGNC Symbol;Acc:HGNC:21186]	6	30626842	30646823	protein_coding
XLOC_021612	ATAT1	0	0	0	0	ENSG00000137343	alpha tubulin acetyltransferase 1 [Source:HGNC Symbol;Acc:HGNC:21186]	6	30626842	30646823	protein_coding
XLOC_011230	ATCAY	0.00737063	0	0.00368532	0.00368532	ENSG00000167654	ATCAY kinesin light chain interacting caytaxin [Source:HGNC Symbol;Acc:HGNC:779]	19	3879864	3928082	protein_coding
XLOC_003338	ATE1	9.16732	4.20719	6.68726	2.48007	ENSG00000107669	arginyltransferase 1 [Source:HGNC Symbol;Acc:HGNC:782]	10	121709393	121928801	protein_coding
XLOC_002878	ATE1-AS1	0.258143	0.0671925	0.162668	0.0954752	ENSG00000226864	ATE1 antisense RNA 1 [Source:HGNC Symbol;Acc:HGNC:49496]	10	121928056	121952139	transcribed_unitary_pseudogene
XLOC_005111	ATF1	7.43312	7.5728	7.50296	0.06984	ENSG00000123268	activating transcription factor 1 [Source:HGNC Symbol;Acc:HGNC:783]	12	50763710	50821162	protein_coding
XLOC_014167	ATF2	10.0212	8.2203	9.12075	0.90045	ENSG00000115966	activating transcription factor 2 [Source:HGNC Symbol;Acc:HGNC:784]	2	175072250	175168382	protein_coding
XLOC_001089	ATF3	16.2399	6.78121	11.5106	4.72935	ENSG00000162772	activating transcription factor 3 [Source:HGNC Symbol;Acc:HGNC:785]	1	212565334	212620777	protein_coding
XLOC_015618	ATF4	812.773	317.054	564.913	247.859	ENSG00000128272	activating transcription factor 4 [Source:HGNC Symbol;Acc:HGNC:786]	22	39519695	39522683	protein_coding
XLOC_011809	ATF5	35.9013	8.16519	22.0332	13.8681	ENSG00000169136	activating transcription factor 5 [Source:HGNC Symbol;Acc:HGNC:790]	19	49928702	49933935	protein_coding
XLOC_000878	ATF6	11.0798	13.1985	12.1392	1.05935	ENSG00000118217	activating transcription factor 6 [Source:HGNC Symbol;Acc:HGNC:791]	1	161766298	161977574	protein_coding
XLOC_020136	ATF6B	28.8667	47.8822	38.3745	9.50775	ENSG00000213676	activating transcription factor 6 beta [Source:HGNC Symbol;Acc:HGNC:2349]	6	32115264	32128253	protein_coding
XLOC_020842	ATF6B	0	0	0	0	ENSG00000213676	activating transcription factor 6 beta [Source:HGNC Symbol;Acc:HGNC:2349]	6	32115264	32128253	protein_coding
XLOC_021033	ATF6B	0	0	0	0	ENSG00000213676	activating transcription factor 6 beta [Source:HGNC Symbol;Acc:HGNC:2349]	6	32115264	32128253	protein_coding
XLOC_021367	ATF6B	0	0	0	0	ENSG00000213676	activating transcription factor 6 beta [Source:HGNC Symbol;Acc:HGNC:2349]	6	32115264	32128253	protein_coding
XLOC_005796	ATF7	13.616	8.80376	11.2099	2.40612	ENSG00000170653	activating transcription factor 7 [Source:HGNC Symbol;Acc:HGNC:792]	12	53507856	53626410	protein_coding
XLOC_005005	ATF7IP	6.72422	11.3822	9.05321	2.32899	ENSG00000171681	activating transcription factor 7 interacting protein [Source:HGNC Symbol;Acc:HGNC:20092]	12	14365676	14502931	protein_coding
XLOC_008464	ATF7IP2	0.0114002	0.39658	0.20399	0.19259	ENSG00000166669	activating transcription factor 7 interacting protein 2 [Source:HGNC Symbol;Acc:HGNC:20397]	16	10326434	10483638	protein_coding
XLOC_018412	ATG10	6.6466	4.14599	5.3963	1.2503	ENSG00000152348	autophagy related 10 [Source:HGNC Symbol;Acc:HGNC:20315]	5	81972023	82276857	protein_coding
XLOC_005124	ATG101	57.2563	28.5855	42.9209	14.3354	ENSG00000123395	autophagy related 101 [Source:HGNC Symbol;Acc:HGNC:25679]	12	52069246	52077495	protein_coding
XLOC_019049	ATG12	11.0957	12.2958	11.6958	0.60005	ENSG00000145782	autophagy related 12 [Source:HGNC Symbol;Acc:HGNC:588]	5	115828200	115841837	protein_coding
XLOC_003621	ATG13	18.1624	10.5075	14.3349	3.82745	ENSG00000175224	autophagy related 13 [Source:HGNC Symbol;Acc:HGNC:29091]	11	46617527	46674818	protein_coding
XLOC_007273	ATG14	3.18951	5.78235	4.48593	1.29642	ENSG00000126775	autophagy related 14 [Source:HGNC Symbol;Acc:HGNC:19962]	14	55366391	55411830	protein_coding
XLOC_013580	ATG16L1	13.0518	8.74347	10.8976	2.15416	ENSG00000085978	autophagy related 16 like 1 [Source:HGNC Symbol;Acc:HGNC:21498]	2	233210051	233295674	protein_coding
XLOC_003900	ATG16L2	3.35947	18.0215	10.6905	7.33101	ENSG00000168010	autophagy related 16 like 2 [Source:HGNC Symbol;Acc:HGNC:25464]	11	72814406	72843674	protein_coding
XLOC_004545	ATG2A	5.61051	6.02377	5.81714	0.20663	ENSG00000110046	autophagy related 2A [Source:HGNC Symbol;Acc:HGNC:29028]	11	64894546	64917211	protein_coding
XLOC_007428	ATG2B	6.73573	4.44053	5.58813	1.1476	ENSG00000066739	autophagy related 2B [Source:HGNC Symbol;Acc:HGNC:20187]	14	96279195	96363341	protein_coding
XLOC_016987	ATG3	10.5469	23.035	16.7909	6.24405	ENSG00000144848	autophagy related 3 [Source:HGNC Symbol;Acc:HGNC:20962]	3	112532510	112562046	protein_coding
XLOC_025185	ATG4A	10.843	4.90274	7.87287	2.97013	ENSG00000101844	autophagy related 4A cysteine peptidase [Source:HGNC Symbol;Acc:HGNC:16489]	X	108091668	108154671	protein_coding
XLOC_013623	ATG4B	25.8051	20.1297	22.9674	2.8377	ENSG00000168397	autophagy related 4B cysteine peptidase [Source:HGNC Symbol;Acc:HGNC:20790]	2	241637213	241673857	protein_coding
XLOC_000451	ATG4C	3.58066	5.0661	4.32338	0.74272	ENSG00000125703	autophagy related 4C cysteine peptidase [Source:HGNC Symbol;Acc:HGNC:16040]	1	62784132	62865516	protein_coding
XLOC_011320	ATG4D	32.7235	8.09575	20.4096	12.3139	ENSG00000130734	autophagy related 4D cysteine peptidase [Source:HGNC Symbol;Acc:HGNC:20789]	19	10543895	10553418	protein_coding
XLOC_020382	ATG5	12.7678	14.3385	13.5532	0.78535	ENSG00000057663	autophagy related 5 [Source:HGNC Symbol;Acc:HGNC:589]	6	106045423	106325791	protein_coding
XLOC_016015	ATG7	5.54487	7.12084	6.33286	0.787985	ENSG00000197548	autophagy related 7 [Source:HGNC Symbol;Acc:HGNC:16935]	3	11272309	11557665	protein_coding
XLOC_014311	ATG9A	34.0996	21.7714	27.9355	6.1641	ENSG00000198925	autophagy related 9A [Source:HGNC Symbol;Acc:HGNC:22408]	2	219219380	219229717	protein_coding
XLOC_022899	ATG9B	0.814893	0.913798	0.864345	0.0494525	ENSG00000181652	autophagy related 9B [Source:HGNC Symbol;Acc:HGNC:21899]	7	151012209	151024499	protein_coding
XLOC_013491	ATIC	90.3429	50.399	70.3709	19.9719	ENSG00000138363	5-aminoimidazole-4-carboxamide ribonucleotide formyltransferase/IMP cyclohydrolase [Source:HGNC Symbol;Acc:HGNC:794]	2	215311956	215349773	protein_coding
XLOC_006773	ATL1	0.325356	1.06522	0.695288	0.369932	ENSG00000198513	atlastin GTPase 1 [Source:HGNC Symbol;Acc:HGNC:11231]	14	50532509	50634017	protein_coding
XLOC_013762	ATL2	27.1045	26.9046	27.0045	0.09995	ENSG00000119787	atlastin GTPase 2 [Source:HGNC Symbol;Acc:HGNC:24047]	2	38293954	38377285	protein_coding
XLOC_004526	ATL3	15.9991	16.67	16.3346	0.33545	ENSG00000184743	atlastin GTPase 3 [Source:HGNC Symbol;Acc:HGNC:24526]	11	63624087	63671921	protein_coding
XLOC_004008	ATM	3.79861	9.24866	6.52363	2.72503	ENSG00000149311	ATM serine/threonine kinase [Source:HGNC Symbol;Acc:HGNC:795]	11	108223044	108369102	protein_coding
XLOC_008803	ATMIN	28.6887	8.63115	18.6599	10.0288	ENSG00000166454	ATM interactor [Source:HGNC Symbol;Acc:HGNC:29034]	16	81035842	81047350	protein_coding
XLOC_004944	ATN1	34.1108	18.2412	26.176	7.9348	ENSG00000111676	atrophin 1 [Source:HGNC Symbol;Acc:HGNC:3033]	12	6924463	6942321	protein_coding
XLOC_017577	ATOH1	0.0833132	0	0.0416566	0.0416566	ENSG00000172238	atonal bHLH transcription factor 1 [Source:HGNC Symbol;Acc:HGNC:797]	4	93828753	93830964	protein_coding
XLOC_003127	ATOH7	0.0418039	0.26619	0.153997	0.112193	ENSG00000179774	atonal bHLH transcription factor 7 [Source:HGNC Symbol;Acc:HGNC:13907]	10	68230595	68232113	protein_coding
XLOC_013103	ATOH8	1.99183	0	0.995915	0.995915	ENSG00000168874	atonal bHLH transcription factor 8 [Source:HGNC Symbol;Acc:HGNC:24126]	2	85751344	85791383	protein_coding
XLOC_019198	ATOX1	195.777	143.39	169.583	26.1935	ENSG00000177556	antioxidant 1 copper chaperone [Source:HGNC Symbol;Acc:HGNC:798]	5	151742316	151772532	protein_coding
XLOC_007955	ATP10A	0.00395571	0.0164627	0.0102092	0.0062535	ENSG00000206190	ATPase phospholipid transporting 10A (putative) [Source:HGNC Symbol;Acc:HGNC:13542]	15	25677273	25865184	protein_coding
XLOC_019229	ATP10B	0.00786007	0.0164603	0.0121602	0.00430012	ENSG00000118322	ATPase phospholipid transporting 10B (putative) [Source:HGNC Symbol;Acc:HGNC:13543]	5	160563120	160852214	protein_coding
XLOC_017444	ATP10D	0.96992	9.54446	5.25719	4.28727	ENSG00000145246	ATPase phospholipid transporting 10D (putative) [Source:HGNC Symbol;Acc:HGNC:13549]	4	47485275	47593486	protein_coding
XLOC_006373	ATP11A	3.97048	8.33375	6.15212	2.18163	ENSG00000068650	ATPase phospholipid transporting 11A [Source:HGNC Symbol;Acc:HGNC:13552]	13	112690038	112887168	protein_coding
XLOC_006639	ATP11A-AS1	0.0229679	0	0.0114839	0.0114839	ENSG00000232684	ATP11A antisense RNA 1 [Source:HGNC Symbol;Acc:HGNC:40645]	13	112745449	112754693	lncRNA
XLOC_006372	ATP11AUN	0.0061833	0	0.00309165	0.00309165	ENSG00000197595	ATP11A upstream neighbor lncRNA [Source:HGNC Symbol;Acc:HGNC:33793]	13	112647044	112684497	lncRNA
XLOC_016565	ATP11B	12.4478	17.264	14.8559	2.4081	ENSG00000058063	ATPase phospholipid transporting 11B (putative) [Source:HGNC Symbol;Acc:HGNC:13553]	3	182793503	182921629	protein_coding
XLOC_025781	ATP11C	1.59553	6.26122	3.92837	2.33284	ENSG00000101974	ATPase phospholipid transporting 11C [Source:HGNC Symbol;Acc:HGNC:13554]	X	139726346	139945276	protein_coding
XLOC_006161	ATP12A	0.380474	0.0819273	0.231201	0.149273	ENSG00000075673	ATPase H+/K+ transporting non-gastric alpha2 subunit [Source:HGNC Symbol;Acc:HGNC:13816]	13	24680408	24712472	protein_coding
XLOC_012336	ATP13A1	26.1065	19.985	23.0458	3.06075	ENSG00000105726	ATPase 13A1 [Source:HGNC Symbol;Acc:HGNC:24215]	19	19645198	19663676	protein_coding
XLOC_001373	ATP13A2	35.7514	28.0204	31.8859	3.8655	ENSG00000159363	ATPase cation transporting 13A2 [Source:HGNC Symbol;Acc:HGNC:30213]	1	16985958	17011928	protein_coding
XLOC_017268	ATP13A3	14.1351	36.3064	25.2207	11.0856	ENSG00000133657	ATPase 13A3 [Source:HGNC Symbol;Acc:HGNC:24113]	3	194402672	194498364	protein_coding
XLOC_017260	ATP13A4	0.00697943	0.0137466	0.010363	0.00338359	ENSG00000127249	ATPase 13A4 [Source:HGNC Symbol;Acc:HGNC:25422]	3	193398967	193593111	protein_coding
XLOC_017259	ATP13A5	0	0	0	0	ENSG00000187527	ATPase 13A5 [Source:HGNC Symbol;Acc:HGNC:31789]	3	193274789	193378820	protein_coding
XLOC_000645	ATP1A1	613.025	318.582	465.803	147.221	ENSG00000163399	ATPase Na+/K+ transporting subunit alpha 1 [Source:HGNC Symbol;Acc:HGNC:799]	1	116372668	116410261	protein_coding
XLOC_001842	ATP1A1-AS1	3.18309	1.68815	2.43562	0.74747	ENSG00000203865	ATP1A1 antisense RNA 1 [Source:HGNC Symbol;Acc:HGNC:28262]	1	116378437	116421301	lncRNA
XLOC_000849	ATP1A2	0.00187382	0.00260126	0.00223754	0.00036372	ENSG00000018625	ATPase Na+/K+ transporting subunit alpha 2 [Source:HGNC Symbol;Acc:HGNC:800]	1	160115759	160143591	protein_coding
XLOC_012491	ATP1A3	0.0272037	0.0559153	0.0415595	0.0143558	ENSG00000105409	ATPase Na+/K+ transporting subunit alpha 3 [Source:HGNC Symbol;Acc:HGNC:801]	19	41966582	41997497	protein_coding
XLOC_000850	ATP1A4	0.0390257	0	0.0195129	0.0195129	ENSG00000132681	ATPase Na+/K+ transporting subunit alpha 4 [Source:HGNC Symbol;Acc:HGNC:14073]	1	160151586	160186980	protein_coding
XLOC_000909	ATP1B1	42.8053	67.1093	54.9573	12.152	ENSG00000143153	ATPase Na+/K+ transporting subunit beta 1 [Source:HGNC Symbol;Acc:HGNC:804]	1	169105697	169310992	protein_coding
XLOC_009446	ATP1B2	0.0335201	0.0337712	0.0336456	0.00012555	ENSG00000129244	ATPase Na+/K+ transporting subunit beta 2 [Source:HGNC Symbol;Acc:HGNC:805]	17	7646627	7657770	protein_coding
XLOC_016466	ATP1B3	75.7517	93.6029	84.6773	8.9256	ENSG00000069849	ATPase Na+/K+ transporting subunit beta 3 [Source:HGNC Symbol;Acc:HGNC:806]	3	141876124	141926549	protein_coding
XLOC_025229	ATP1B4	0	0	0	0	ENSG00000101892	ATPase Na+/K+ transporting family member beta 4 [Source:HGNC Symbol;Acc:HGNC:808]	X	120362085	120383249	protein_coding
XLOC_008562	ATP2A1	0.41722	0.62081	0.519015	0.101795	ENSG00000196296	ATPase sarcoplasmic/endoplasmic reticulum Ca2+ transporting 1 [Source:HGNC Symbol;Acc:HGNC:811]	16	28878405	28904466	protein_coding
XLOC_005378	ATP2A2	73.1938	145.69	109.442	36.2481	ENSG00000174437	ATPase sarcoplasmic/endoplasmic reticulum Ca2+ transporting 2 [Source:HGNC Symbol;Acc:HGNC:812]	12	110280756	110351093	protein_coding
XLOC_010066	ATP2A3	1.66039	0.0740267	0.867208	0.793182	ENSG00000074370	ATPase sarcoplasmic/endoplasmic reticulum Ca2+ transporting 3 [Source:HGNC Symbol;Acc:HGNC:813]	17	3923870	3964464	protein_coding
XLOC_005940	ATP2B1	17.603	14.0317	15.8173	1.78565	ENSG00000070961	ATPase plasma membrane Ca2+ transporting 1 [Source:HGNC Symbol;Acc:HGNC:814]	12	89588049	89709300	protein_coding
XLOC_016676	ATP2B2	0.00635007	0.0109492	0.00864963	0.00229956	ENSG00000157087	ATPase plasma membrane Ca2+ transporting 2 [Source:HGNC Symbol;Acc:HGNC:815]	3	10324023	10708007	protein_coding
XLOC_025330	ATP2B3	0	0.00473351	0.00236675	0.00236675	ENSG00000067842	ATPase plasma membrane Ca2+ transporting 3 [Source:HGNC Symbol;Acc:HGNC:816]	X	153517642	153582939	protein_coding
XLOC_001035	ATP2B4	2.62481	45.9257	24.2753	21.6504	ENSG00000058668	ATPase plasma membrane Ca2+ transporting 4 [Source:HGNC Symbol;Acc:HGNC:817]	1	203626787	203744081	protein_coding
XLOC_016425	ATP2C1	30.0613	47.0786	38.5699	8.50865	ENSG00000017260	ATPase secretory pathway Ca2+ transporting 1 [Source:HGNC Symbol;Acc:HGNC:13211]	3	130850595	131016712	protein_coding
XLOC_008824	ATP2C2	50.7072	6.12372	28.4155	22.2917	ENSG00000064270	ATPase secretory pathway Ca2+ transporting 2 [Source:HGNC Symbol;Acc:HGNC:29103]	16	84368527	84464187	protein_coding
XLOC_012392	ATP4A	0.0104812	0	0.0052406	0.0052406	ENSG00000105675	ATPase H+/K+ transporting subunit alpha [Source:HGNC Symbol;Acc:HGNC:819]	19	35550031	35563658	protein_coding
XLOC_006645	ATP4B	0	0.0248917	0.0124458	0.0124458	ENSG00000186009	ATPase H+/K+ transporting subunit beta [Source:HGNC Symbol;Acc:HGNC:820]	13	113648804	113658198	protein_coding
XLOC_025349	ATP6AP1	170.395	71.6752	121.035	49.3599	ENSG00000071553	ATPase H+ transporting accessory protein 1 [Source:HGNC Symbol;Acc:HGNC:868]	X	154428633	154436516	protein_coding
XLOC_018413	ATP6AP1L	4.56753	6.6914	5.62946	1.06194	ENSG00000205464	ATPase H+ transporting accessory protein 1 like (pseudogene) [Source:HGNC Symbol;Acc:HGNC:28091]	5	82279462	82386977	transcribed_unitary_pseudogene
XLOC_024948	ATP6AP2	59.4751	130.54	95.0075	35.5324	ENSG00000182220	ATPase H+ transporting accessory protein 2 [Source:HGNC Symbol;Acc:HGNC:18305]	X	40579372	40606848	protein_coding
XLOC_009695	ATP6V0A1	20.0969	19.8693	19.9831	0.1138	ENSG00000033627	ATPase H+ transporting V0 subunit a1 [Source:HGNC Symbol;Acc:HGNC:865]	17	42458844	42522582	protein_coding
XLOC_005460	ATP6V0A2	3.36753	4.35388	3.8607	0.493175	ENSG00000185344	ATPase H+ transporting V0 subunit a2 [Source:HGNC Symbol;Acc:HGNC:18481]	12	123712353	123761755	protein_coding
XLOC_022840	ATP6V0A4	0.00828514	0	0.00414257	0.00414257	ENSG00000105929	ATPase H+ transporting V0 subunit a4 [Source:HGNC Symbol;Acc:HGNC:866]	7	138706294	138799560	protein_coding
XLOC_000361	ATP6V0B	345.119	101.922	223.52	121.599	ENSG00000117410	ATPase H+ transporting V0 subunit b [Source:HGNC Symbol;Acc:HGNC:861]	1	43974487	43978295	protein_coding
XLOC_008409	ATP6V0C	101.334	77.6743	89.5041	11.8299	ENSG00000185883	ATPase H+ transporting V0 subunit c [Source:HGNC Symbol;Acc:HGNC:855]	16	2513952	2520218	protein_coding
XLOC_019616	ATP6V0CP3	0	0	0	0	ENSG00000213435	ATPase H+ transporting V0 subunit c pseudogene 3 [Source:HGNC Symbol;Acc:HGNC:40001]	6	42727234	42727700	processed_pseudogene
XLOC_009225	ATP6V0D1	77.6846	29.6605	53.6726	24.012	ENSG00000159720	ATPase H+ transporting V0 subunit d1 [Source:HGNC Symbol;Acc:HGNC:13724]	16	67438014	67481181	protein_coding
XLOC_023179	ATP6V0D2	0	0.229477	0.114738	0.114738	ENSG00000147614	ATPase H+ transporting V0 subunit d2 [Source:HGNC Symbol;Acc:HGNC:18266]	8	85987323	86154225	protein_coding
XLOC_018707	ATP6V0E1	341.991	118.606	230.298	111.692	ENSG00000113732	ATPase H+ transporting V0 subunit e1 [Source:HGNC Symbol;Acc:HGNC:863]	5	172983771	173035445	protein_coding
XLOC_022315	ATP6V0E2	76.3815	7.5546	41.968	34.4134	ENSG00000171130	ATPase H+ transporting V0 subunit e2 [Source:HGNC Symbol;Acc:HGNC:21723]	7	149872968	149891204	protein_coding
XLOC_022893	ATP6V0E2-AS1	2.49518	1.23894	1.86706	0.62812	ENSG00000204934	ATP6V0E2 antisense RNA 1 [Source:HGNC Symbol;Acc:HGNC:44180]	7	149867697	149880610	lncRNA
XLOC_016347	ATP6V1A	14.1391	18.5273	16.3332	2.1941	ENSG00000114573	ATPase H+ transporting V1 subunit A [Source:HGNC Symbol;Acc:HGNC:851]	3	113747033	113812056	protein_coding
XLOC_013047	ATP6V1B1	1.4106	0	0.7053	0.7053	ENSG00000116039	ATPase H+ transporting V1 subunit B1 [Source:HGNC Symbol;Acc:HGNC:853]	2	70935900	70965431	protein_coding
XLOC_022999	ATP6V1B2	21.0364	34.5807	27.8086	6.77215	ENSG00000147416	ATPase H+ transporting V1 subunit B2 [Source:HGNC Symbol;Acc:HGNC:854]	8	20197381	20226819	protein_coding
XLOC_023222	ATP6V1C1	15.2585	10.5363	12.8974	2.3611	ENSG00000155097	ATPase H+ transporting V1 subunit C1 [Source:HGNC Symbol;Acc:HGNC:856]	8	103021063	103073051	protein_coding
XLOC_012855	ATP6V1C2	0.981854	1.18504	1.08345	0.101593	ENSG00000143882	ATPase H+ transporting V1 subunit C2 [Source:HGNC Symbol;Acc:HGNC:18264]	2	10721100	10785110	protein_coding
XLOC_007315	ATP6V1D	21.6317	31.1982	26.415	4.78325	ENSG00000100554	ATPase H+ transporting V1 subunit D [Source:HGNC Symbol;Acc:HGNC:13527]	14	67294371	67360265	protein_coding
XLOC_015714	ATP6V1E1	63.7247	48.6738	56.1992	7.52545	ENSG00000131100	ATPase H+ transporting V1 subunit E1 [Source:HGNC Symbol;Acc:HGNC:857]	22	17592136	17628749	protein_coding
XLOC_013792	ATP6V1E2	1.19005	0.95895	1.0745	0.11555	ENSG00000250565	ATPase H+ transporting V1 subunit E2 [Source:HGNC Symbol;Acc:HGNC:18125]	2	46490750	46542577	protein_coding
XLOC_022206	ATP6V1F	257.071	105.704	181.387	75.6835	ENSG00000128524	ATPase H+ transporting V1 subunit F [Source:HGNC Symbol;Acc:HGNC:16832]	7	128862856	128865847	protein_coding
XLOC_024096	ATP6V1G1	160.223	43.746	101.984	58.2385	ENSG00000136888	ATPase H+ transporting V1 subunit G1 [Source:HGNC Symbol;Acc:HGNC:864]	9	114587706	114598915	protein_coding
XLOC_020107	ATP6V1G2	104.526	99.8727	102.199	2.32665	ENSG00000213760	ATPase H+ transporting V1 subunit G2 [Source:HGNC Symbol;Acc:HGNC:862]	6	31544444	31548427	protein_coding
XLOC_020814	ATP6V1G2	0	0	0	0	ENSG00000213760	ATPase H+ transporting V1 subunit G2 [Source:HGNC Symbol;Acc:HGNC:862]	6	31544444	31548427	protein_coding
XLOC_021004	ATP6V1G2	0	0	0	0	ENSG00000213760	ATPase H+ transporting V1 subunit G2 [Source:HGNC Symbol;Acc:HGNC:862]	6	31544444	31548427	protein_coding
XLOC_021176	ATP6V1G2	0	0	0	0	ENSG00000213760	ATPase H+ transporting V1 subunit G2 [Source:HGNC Symbol;Acc:HGNC:862]	6	31544444	31548427	protein_coding
XLOC_021339	ATP6V1G2	0	0	0	0	ENSG00000213760	ATPase H+ transporting V1 subunit G2 [Source:HGNC Symbol;Acc:HGNC:862]	6	31544444	31548427	protein_coding
XLOC_021530	ATP6V1G2	0	0	0	0	ENSG00000213760	ATPase H+ transporting V1 subunit G2 [Source:HGNC Symbol;Acc:HGNC:862]	6	31544444	31548427	protein_coding
XLOC_021700	ATP6V1G2	0	0	0	0	ENSG00000213760	ATPase H+ transporting V1 subunit G2 [Source:HGNC Symbol;Acc:HGNC:862]	6	31544444	31548427	protein_coding
XLOC_002207	ATP6V1G3	0	0	0	0	ENSG00000151418	ATPase H+ transporting V1 subunit G3 [Source:HGNC Symbol;Acc:HGNC:18265]	1	198523222	198540945	protein_coding
XLOC_023523	ATP6V1H	33.5489	27.5503	30.5496	2.9993	ENSG00000047249	ATPase H+ transporting V1 subunit H [Source:HGNC Symbol;Acc:HGNC:18303]	8	53715543	53843558	protein_coding
XLOC_025115	ATP7A	2.8924	2.23091	2.56166	0.330745	ENSG00000165240	ATPase copper transporting alpha [Source:HGNC Symbol;Acc:HGNC:869]	X	77910690	78050395	protein_coding
XLOC_006530	ATP7B	16.1853	3.92718	10.0562	6.12906	ENSG00000123191	ATPase copper transporting beta [Source:HGNC Symbol;Acc:HGNC:870]	13	51930436	52012125	protein_coding
XLOC_017877	ATP8A1	3.36015	0.25036	1.80526	1.55489	ENSG00000124406	ATPase phospholipid transporting 8A1 [Source:HGNC Symbol;Acc:HGNC:13531]	4	42408373	42657121	protein_coding
XLOC_006166	ATP8A2	29.4172	0.218078	14.8176	14.5996	ENSG00000132932	ATPase phospholipid transporting 8A2 [Source:HGNC Symbol;Acc:HGNC:13533]	13	25371974	26025851	protein_coding
XLOC_011117	ATP8B1	7.59721	8.7704	8.1838	0.586595	ENSG00000081923	ATPase phospholipid transporting 8B1 [Source:HGNC Symbol;Acc:HGNC:3706]	18	57646426	57803315	protein_coding
XLOC_000780	ATP8B2	0.80293	9.8204	5.31166	4.50873	ENSG00000143515	ATPase phospholipid transporting 8B2 [Source:HGNC Symbol;Acc:HGNC:13534]	1	154325525	154351304	protein_coding
XLOC_012056	ATP8B3	0.0777882	0.532017	0.304903	0.227114	ENSG00000130270	ATPase phospholipid transporting 8B3 [Source:HGNC Symbol;Acc:HGNC:13535]	19	1782075	1812276	protein_coding
XLOC_008072	ATP8B4	0.0310882	0.0140072	0.0225477	0.0085405	ENSG00000104043	ATPase phospholipid transporting 8B4 (putative) [Source:HGNC Symbol;Acc:HGNC:13536]	15	49858238	50182817	protein_coding
XLOC_023890	ATP8B5P	0.0728001	0.158415	0.115608	0.0428074	ENSG00000179766	ATPase phospholipid transporting 8B5, pseudogene [Source:HGNC Symbol;Acc:HGNC:27245]	9	35406755	35483035	transcribed_unprocessed_pseudogene
XLOC_015033	ATP9A	12.2442	14.8071	13.5257	1.28145	ENSG00000054793	ATPase phospholipid transporting 9A (putative) [Source:HGNC Symbol;Acc:HGNC:13540]	20	51596514	51768390	protein_coding
XLOC_010975	ATP9B	7.29192	4.13329	5.7126	1.57932	ENSG00000166377	ATPase phospholipid transporting 9B (putative) [Source:HGNC Symbol;Acc:HGNC:13541]	18	79069285	79378287	protein_coding
XLOC_001605	ATPAF1	78.5592	18.3811	48.4701	30.0891	ENSG00000123472	ATP synthase mitochondrial F1 complex assembly factor 1 [Source:HGNC Symbol;Acc:HGNC:18803]	1	46632737	46673867	protein_coding
XLOC_010200	ATPAF2	17.4	6.82621	12.1131	5.2869	ENSG00000171953	ATP synthase mitochondrial F1 complex assembly factor 2 [Source:HGNC Symbol;Acc:HGNC:18802]	17	17977409	18039209	protein_coding
XLOC_017114	ATR	4.75764	6.6591	5.70837	0.95073	ENSG00000175054	ATR serine/threonine kinase [Source:HGNC Symbol;Acc:HGNC:882]	3	142449007	142578733	protein_coding
XLOC_012907	ATRAID	137.72	97.6748	117.697	20.0226	ENSG00000138085	all-trans retinoic acid induced differentiation factor [Source:HGNC Symbol;Acc:HGNC:24090]	2	27212041	27217178	protein_coding
XLOC_016164	ATRIP	21.0261	13.2947	17.1604	3.8657	ENSG00000164053	ATR interacting protein [Source:HGNC Symbol;Acc:HGNC:33499]	3	48446710	48467645	protein_coding
XLOC_014445	ATRN	12.6196	33.0463	22.833	10.2134	ENSG00000088812	attractin [Source:HGNC Symbol;Acc:HGNC:885]	20	3471018	3651118	protein_coding
XLOC_002854	ATRNL1	4.74017	0.150681	2.44543	2.29474	ENSG00000107518	attractin like 1 [Source:HGNC Symbol;Acc:HGNC:29063]	10	115093365	115948999	protein_coding
XLOC_025609	ATRX	9.44469	7.06038	8.25253	1.19216	ENSG00000085224	ATRX chromatin remodeler [Source:HGNC Symbol;Acc:HGNC:886]	X	77504880	77786233	protein_coding
XLOC_019997	ATXN1	1.82547	3.84389	2.83468	1.00921	ENSG00000124788	ataxin 1 [Source:HGNC Symbol;Acc:HGNC:10548]	6	16299112	16761491	protein_coding
XLOC_015669	ATXN10	63.69	28.9817	46.3359	17.3542	ENSG00000130638	ataxin 10 [Source:HGNC Symbol;Acc:HGNC:10549]	22	45671798	45845307	protein_coding
XLOC_008777	ATXN1L	6.22084	9.12847	7.67465	1.45382	ENSG00000224470	ataxin 1 like [Source:HGNC Symbol;Acc:HGNC:33279]	16	71808439	71885268	protein_coding
XLOC_006029	ATXN2	11.1856	7.99795	9.59178	1.59383	ENSG00000204842	ataxin 2 [Source:HGNC Symbol;Acc:HGNC:10555]	12	111443485	111599676	protein_coding
XLOC_008560	ATXN2L	33.5546	34.7324	34.1435	0.5889	ENSG00000168488	ataxin 2 like [Source:HGNC Symbol;Acc:HGNC:31326]	16	28822999	28837237	protein_coding
XLOC_007401	ATXN3	2.21298	3.73791	2.97545	0.762465	ENSG00000066427	ataxin 3 [Source:HGNC Symbol;Acc:HGNC:7106]	14	92044496	92106621	protein_coding
XLOC_025398	ATXN3L	0	0	0	0	ENSG00000123594	ataxin 3 like [Source:HGNC Symbol;Acc:HGNC:24173]	X	13318647	13320053	protein_coding
XLOC_016245	ATXN7	5.22243	6.69174	5.95709	0.734655	ENSG00000163635	ataxin 7 [Source:HGNC Symbol;Acc:HGNC:10560]	3	63863155	64003462	protein_coding
XLOC_022746	ATXN7L1	2.69844	1.90763	2.30303	0.395405	ENSG00000146776	ataxin 7 like 1 [Source:HGNC Symbol;Acc:HGNC:22210]	7	105604772	105876599	protein_coding
XLOC_000595	ATXN7L2	2.02882	2.59298	2.3109	0.28208	ENSG00000162650	ataxin 7 like 2 [Source:HGNC Symbol;Acc:HGNC:28713]	1	109483479	109492804	protein_coding
XLOC_010446	ATXN7L3	32.6567	19.6649	26.1608	6.4959	ENSG00000087152	ataxin 7 like 3 [Source:HGNC Symbol;Acc:HGNC:25416]	17	44191805	44200113	protein_coding
XLOC_005270	ATXN7L3B	97.4947	28.4823	62.9885	34.5062	ENSG00000253719	ataxin 7 like 3B [Source:HGNC Symbol;Acc:HGNC:37931]	12	74537835	74545430	protein_coding
XLOC_006291	ATXN8OS	0	0	0	0	ENSG00000230223	ATXN8 opposite strand lncRNA [Source:HGNC Symbol;Acc:HGNC:10561]	13	70107213	70171738	lncRNA
XLOC_024514	AUH	27.8179	9.56751	18.6927	9.12519	ENSG00000148090	AU RNA binding methylglutaconyl-CoA hydratase [Source:HGNC Symbol;Acc:HGNC:890]	9	91213815	91361918	protein_coding
XLOC_001440	AUNIP	2.63512	4.68222	3.65867	1.02355	ENSG00000127423	aurora kinase A and ninein interacting protein [Source:HGNC Symbol;Acc:HGNC:28363]	1	25831913	25859458	protein_coding
XLOC_013897	AUP1	87.4028	61.3035	74.3531	13.0496	ENSG00000115307	AUP1 lipid droplet regulating VLDL assembly factor [Source:HGNC Symbol;Acc:HGNC:891]	2	74526645	74529760	protein_coding
XLOC_015044	AURKA	10.2476	60.9936	35.6206	25.373	ENSG00000087586	aurora kinase A [Source:HGNC Symbol;Acc:HGNC:11393]	20	56369389	56392337	protein_coding
XLOC_001262	AURKAIP1	166.902	92.0931	129.498	37.4044	ENSG00000175756	aurora kinase A interacting protein 1 [Source:HGNC Symbol;Acc:HGNC:24114]	1	1373730	1375207	protein_coding
XLOC_010137	AURKB	14.8325	29.1152	21.9738	7.14135	ENSG00000178999	aurora kinase B [Source:HGNC Symbol;Acc:HGNC:11390]	17	8204733	8210600	protein_coding
XLOC_011987	AURKC	0.362118	0.45291	0.407514	0.045396	ENSG00000105146	aurora kinase C [Source:HGNC Symbol;Acc:HGNC:11391]	19	57231009	57235548	protein_coding
XLOC_021973	AUTS2	2.65755	3.6781	3.16783	0.510275	ENSG00000158321	activator of transcription and developmental regulator AUTS2 [Source:HGNC Symbol;Acc:HGNC:14262]	7	69598296	70793506	protein_coding
XLOC_007983	AVEN	10.9028	4.7738	7.8383	3.0645	ENSG00000169857	apoptosis and caspase activation inhibitor [Source:HGNC Symbol;Acc:HGNC:13509]	15	33858782	34075155	protein_coding
XLOC_005864	AVIL	0.226771	0.298933	0.262852	0.036081	ENSG00000135407	advillin [Source:HGNC Symbol;Acc:HGNC:14188]	12	57797376	57818734	protein_coding
XLOC_021867	AVL9	11.9942	7.603	9.7986	2.1956	ENSG00000105778	AVL9 cell migration associated [Source:HGNC Symbol;Acc:HGNC:28994]	7	32495426	32588726	protein_coding
XLOC_014799	AVP	0	0	0	0	ENSG00000101200	arginine vasopressin [Source:HGNC Symbol;Acc:HGNC:894]	20	3082556	3084724	protein_coding
XLOC_003244	AVPI1	4.49891	12.5535	8.5262	4.02729	ENSG00000119986	arginine vasopressin induced 1 [Source:HGNC Symbol;Acc:HGNC:30898]	10	97677424	97687241	protein_coding
XLOC_005873	AVPR1A	0	0	0	0	ENSG00000166148	arginine vasopressin receptor 1A [Source:HGNC Symbol;Acc:HGNC:895]	12	63142759	63151201	protein_coding
XLOC_001052	AVPR1B	0.00662956	0	0.00331478	0.00331478	ENSG00000198049	arginine vasopressin receptor 1B [Source:HGNC Symbol;Acc:HGNC:896]	1	206106936	206117699	protein_coding
XLOC_025337	AVPR2	0	0.076162	0.038081	0.038081	ENSG00000126895	arginine vasopressin receptor 2 [Source:HGNC Symbol;Acc:HGNC:897]	X	153902531	153907166	protein_coding
XLOC_025077	AWAT1	0	0	0	0	ENSG00000204195	acyl-CoA wax alcohol acyltransferase 1 [Source:HGNC Symbol;Acc:HGNC:23252]	X	70234655	70240659	protein_coding
XLOC_025566	AWAT2	0	0	0	0	ENSG00000147160	acyl-CoA wax alcohol acyltransferase 2 [Source:HGNC Symbol;Acc:HGNC:23251]	X	70040542	70049938	protein_coding
XLOC_000951	AXDND1	0.00480688	0.003777	0.00429194	0.00051494	ENSG00000162779	axonemal dynein light chain domain containing 1 [Source:HGNC Symbol;Acc:HGNC:26564]	1	179365720	179554735	protein_coding
XLOC_008888	AXIN1	17.542	16.7508	17.1464	0.3956	ENSG00000103126	axin 1 [Source:HGNC Symbol;Acc:HGNC:903]	16	287440	352723	protein_coding
XLOC_010614	AXIN2	1.67829	0.0214778	0.849884	0.828406	ENSG00000168646	axin 2 [Source:HGNC Symbol;Acc:HGNC:904]	17	65528563	65561648	protein_coding
XLOC_011634	AXL	0.0499263	46.036	23.043	22.993	ENSG00000167601	AXL receptor tyrosine kinase [Source:HGNC Symbol;Acc:HGNC:905]	19	41219223	41261766	protein_coding
XLOC_022689	AZGP1	591.16	0.0635849	295.612	295.548	ENSG00000160862	alpha-2-glycoprotein 1, zinc-binding [Source:HGNC Symbol;Acc:HGNC:910]	7	99966720	99976042	protein_coding
XLOC_022088	AZGP1P1	1.61117	0	0.805585	0.805585	ENSG00000214313	AZGP1 pseudogene 1 [Source:HGNC Symbol;Acc:HGNC:911]	7	99980741	99987838	transcribed_unprocessed_pseudogene
XLOC_016725	AZI2	18.4697	16.7447	17.6072	0.8625	ENSG00000163512	5-azacytidine induced 2 [Source:HGNC Symbol;Acc:HGNC:24002]	3	28315003	28349050	protein_coding
XLOC_023670	AZIN1	83.0808	44.0123	63.5466	19.5343	ENSG00000155096	antizyme inhibitor 1 [Source:HGNC Symbol;Acc:HGNC:16432]	8	102826111	102893864	protein_coding
XLOC_011174	AZU1	0.0135537	0	0.00677685	0.00677685	ENSG00000172232	azurocidin 1 [Source:HGNC Symbol;Acc:HGNC:913]	19	825097	832018	protein_coding
XLOC_007659	B2M	628.851	643.741	636.296	7.445	ENSG00000166710	beta-2-microglobulin [Source:HGNC Symbol;Acc:HGNC:914]	15	44711358	44718851	protein_coding
XLOC_017173	B3GALNT1	13.8367	4.76481	9.30076	4.53594	ENSG00000169255	beta-1,3-N-acetylgalactosaminyltransferase 1 (globoside blood group) [Source:HGNC Symbol;Acc:HGNC:918]	3	161083883	161105411	protein_coding
XLOC_002383	B3GALNT2	16.2385	13.3696	14.8041	1.43445	ENSG00000162885	beta-1,3-N-acetylgalactosaminyltransferase 2 [Source:HGNC Symbol;Acc:HGNC:28596]	1	235447190	235504452	protein_coding
XLOC_013338	B3GALT1	0.00832191	0.0429355	0.0256287	0.0173068	ENSG00000172318	beta-1,3-galactosyltransferase 1 [Source:HGNC Symbol;Acc:HGNC:916]	2	167293001	167874045	protein_coding
XLOC_002200	B3GALT2	0.0179278	0.0769985	0.0474632	0.0295353	ENSG00000162630	beta-1,3-galactosyltransferase 2 [Source:HGNC Symbol;Acc:HGNC:917]	1	193178730	193186613	protein_coding
XLOC_019553	B3GALT4	0.661371	3.51265	2.08701	1.42564	ENSG00000235863	beta-1,3-galactosyltransferase 4 [Source:HGNC Symbol;Acc:HGNC:919]	6	33277123	33284832	protein_coding
XLOC_020768	B3GALT4	0	0	0	0	ENSG00000235863	beta-1,3-galactosyltransferase 4 [Source:HGNC Symbol;Acc:HGNC:919]	6	33277123	33284832	protein_coding
XLOC_020963	B3GALT4	0	0	0	0	ENSG00000235863	beta-1,3-galactosyltransferase 4 [Source:HGNC Symbol;Acc:HGNC:919]	6	33277123	33284832	protein_coding
XLOC_021300	B3GALT4	0	0	0	0	ENSG00000235863	beta-1,3-galactosyltransferase 4 [Source:HGNC Symbol;Acc:HGNC:919]	6	33277123	33284832	protein_coding
XLOC_021486	B3GALT4	0	0	0	0	ENSG00000235863	beta-1,3-galactosyltransferase 4 [Source:HGNC Symbol;Acc:HGNC:919]	6	33277123	33284832	protein_coding
XLOC_015193	B3GALT5	0	0	0	0	ENSG00000183778	beta-1,3-galactosyltransferase 5 [Source:HGNC Symbol;Acc:HGNC:920]	21	39556442	39673137	protein_coding
XLOC_000017	B3GALT6	28.6197	24.5643	26.592	2.0277	ENSG00000176022	beta-1,3-galactosyltransferase 6 [Source:HGNC Symbol;Acc:HGNC:17978]	1	1232237	1235041	protein_coding
XLOC_004889	B3GAT1	0.456754	0.0226459	0.2397	0.217054	ENSG00000109956	beta-1,3-glucuronyltransferase 1 [Source:HGNC Symbol;Acc:HGNC:921]	11	134378504	134412242	protein_coding
XLOC_020307	B3GAT2	2.89e-195	0	1.45e-195	0	ENSG00000112309	beta-1,3-glucuronyltransferase 2 [Source:HGNC Symbol;Acc:HGNC:922]	6	70856679	70957060	protein_coding
XLOC_004495	B3GAT3	27.4412	24.3526	25.8969	1.5443	ENSG00000149541	beta-1,3-glucuronyltransferase 3 [Source:HGNC Symbol;Acc:HGNC:923]	11	62615296	62622154	protein_coding
XLOC_013012	B3GNT2	7.30952	16.8541	12.0818	4.77229	ENSG00000170340	UDP-GlcNAc:betaGal beta-1,3-N-acetylglucosaminyltransferase 2 [Source:HGNC Symbol;Acc:HGNC:15629]	2	62196115	62224731	protein_coding
XLOC_011432	B3GNT3	0.0643869	32.7433	16.4038	16.3395	ENSG00000179913	UDP-GlcNAc:betaGal beta-1,3-N-acetylglucosaminyltransferase 3 [Source:HGNC Symbol;Acc:HGNC:13528]	19	17794828	17813576	protein_coding
XLOC_005443	B3GNT4	1.32912	3.07275	2.20093	0.871815	ENSG00000176383	UDP-GlcNAc:betaGal beta-1,3-N-acetylglucosaminyltransferase 4 [Source:HGNC Symbol;Acc:HGNC:15683]	12	122203681	122208952	protein_coding
XLOC_016566	B3GNT5	3.43171	56.3427	29.8872	26.4555	ENSG00000176597	UDP-GlcNAc:betaGal beta-1,3-N-acetylglucosaminyltransferase 5 [Source:HGNC Symbol;Acc:HGNC:15684]	3	183253253	183298504	protein_coding
XLOC_003928	B3GNT6	0.066118	0.00861306	0.0373655	0.0287525	ENSG00000198488	UDP-GlcNAc:betaGal beta-1,3-N-acetylglucosaminyltransferase 6 [Source:HGNC Symbol;Acc:HGNC:24141]	11	77034398	77041973	protein_coding
XLOC_013563	B3GNT7	0.0191164	0.107926	0.0635212	0.0444048	ENSG00000156966	UDP-GlcNAc:betaGal beta-1,3-N-acetylglucosaminyltransferase 7 [Source:HGNC Symbol;Acc:HGNC:18811]	2	231395710	231401164	protein_coding
XLOC_012484	B3GNT8	0.0631345	3.62492	1.84403	1.78089	ENSG00000177191	UDP-GlcNAc:betaGal beta-1,3-N-acetylglucosaminyltransferase 8 [Source:HGNC Symbol;Acc:HGNC:24139]	19	41425359	41428730	protein_coding
XLOC_009215	B3GNT9	2.10812	14.2973	8.20271	6.09459	ENSG00000237172	UDP-GlcNAc:betaGal beta-1,3-N-acetylglucosaminyltransferase 9 [Source:HGNC Symbol;Acc:HGNC:28714]	16	67148104	67150998	protein_coding
XLOC_010764	B3GNTL1	4.15224	1.3347	2.74347	1.40877	ENSG00000175711	UDP-GlcNAc:betaGal beta-1,3-N-acetylglucosaminyltransferase like 1 [Source:HGNC Symbol;Acc:HGNC:21727]	17	82942149	83051809	protein_coding
XLOC_005858	B4GALNT1	0.479687	1.16194	0.820813	0.341126	ENSG00000135454	beta-1,4-N-acetyl-galactosaminyltransferase 1 [Source:HGNC Symbol;Acc:HGNC:4117]	12	57623409	57633239	protein_coding
XLOC_009780	B4GALNT2	0	2.14252	1.07126	1.07126	ENSG00000167080	beta-1,4-N-acetyl-galactosaminyltransferase 2 [Source:HGNC Symbol;Acc:HGNC:24136]	17	49132460	49176840	protein_coding
XLOC_004895	B4GALNT3	0.983103	1.95396	1.46853	0.485428	ENSG00000139044	beta-1,4-N-acetyl-galactosaminyltransferase 3 [Source:HGNC Symbol;Acc:HGNC:24137]	12	459939	563509	protein_coding
XLOC_003394	B4GALNT4	18.4075	31.3219	24.8647	6.4572	ENSG00000182272	beta-1,4-N-acetyl-galactosaminyltransferase 4 [Source:HGNC Symbol;Acc:HGNC:26315]	11	369499	382117	protein_coding
XLOC_024362	B4GALT1	59.9797	123.995	91.9874	32.0076	ENSG00000086062	beta-1,4-galactosyltransferase 1 [Source:HGNC Symbol;Acc:HGNC:924]	9	33104082	33167356	protein_coding
XLOC_023871	B4GALT1-AS1	0.342867	0.175394	0.25913	0.0837365	ENSG00000233554	B4GALT1 antisense RNA 1 [Source:HGNC Symbol;Acc:HGNC:49910]	9	33166948	33182865	lncRNA
XLOC_000362	B4GALT2	38.5064	38.963	38.7347	0.2283	ENSG00000117411	beta-1,4-galactosyltransferase 2 [Source:HGNC Symbol;Acc:HGNC:925]	1	43978943	43991170	protein_coding
XLOC_002083	B4GALT3	32.3348	13.7892	23.062	9.2728	ENSG00000158850	beta-1,4-galactosyltransferase 3 [Source:HGNC Symbol;Acc:HGNC:926]	1	161171310	161177968	protein_coding
XLOC_017008	B4GALT4	7.8221	15.3807	11.6014	3.7793	ENSG00000121578	beta-1,4-galactosyltransferase 4 [Source:HGNC Symbol;Acc:HGNC:927]	3	119211732	119240946	protein_coding
XLOC_015022	B4GALT5	17.4557	29.9811	23.7184	6.2627	ENSG00000158470	beta-1,4-galactosyltransferase 5 [Source:HGNC Symbol;Acc:HGNC:928]	20	49632945	49713878	protein_coding
XLOC_011051	B4GALT6	0.0740663	4.02199	2.04803	1.97396	ENSG00000118276	beta-1,4-galactosyltransferase 6 [Source:HGNC Symbol;Acc:HGNC:929]	18	31622246	31685836	protein_coding
XLOC_018741	B4GALT7	17.3005	18.1542	17.7274	0.42685	ENSG00000027847	beta-1,4-galactosyltransferase 7 [Source:HGNC Symbol;Acc:HGNC:930]	5	177600132	177610330	protein_coding
XLOC_010214	B9D1	7.73788	12.5014	10.1196	2.38176	ENSG00000108641	B9 domain containing 1 [Source:HGNC Symbol;Acc:HGNC:24123]	17	19334308	19378193	protein_coding
XLOC_012482	B9D2	6.37433	2.65076	4.51255	1.86179	ENSG00000123810	B9 domain containing 2 [Source:HGNC Symbol;Acc:HGNC:28636]	19	41354417	41364165	protein_coding
XLOC_023223	BAALC	0.00534722	0.0860905	0.0457189	0.0403716	ENSG00000164929	BAALC binder of MAP3K1 and KLF4 [Source:HGNC Symbol;Acc:HGNC:14333]	8	103140713	103230305	protein_coding
XLOC_023672	BAALC-AS1	0.0488821	0	0.024441	0.024441	ENSG00000247081	BAALC antisense RNA 1 [Source:HGNC Symbol;Acc:HGNC:50461]	8	103153394	103298772	lncRNA
XLOC_024571	BAAT	0.0120766	0.279947	0.146012	0.133935	ENSG00000136881	bile acid-CoA:amino acid N-acyltransferase [Source:HGNC Symbol;Acc:HGNC:932]	9	101354182	101385400	protein_coding
XLOC_011420	BABAM1	42.3652	44.3625	43.3638	0.99865	ENSG00000105393	BRISC and BRCA1 A complex member 1 [Source:HGNC Symbol;Acc:HGNC:25008]	19	17267376	17281249	protein_coding
XLOC_004798	BACE1	2.71453	3.22441	2.96947	0.25494	ENSG00000186318	beta-secretase 1 [Source:HGNC Symbol;Acc:HGNC:933]	11	117285232	117316259	protein_coding
XLOC_004047	BACE1-AS	3.0825	2.03878	2.56064	0.52186	ENSG00000278768	BACE1 antisense RNA [Source:HGNC Symbol;Acc:HGNC:37125]	11	117288453	117293578	lncRNA
XLOC_015198	BACE2	1.01178	11.0385	6.02514	5.01336	ENSG00000182240	beta-secretase 2 [Source:HGNC Symbol;Acc:HGNC:934]	21	41167801	41282530	protein_coding
XLOC_015134	BACH1	5.56147	21.1212	13.3413	7.77987	ENSG00000156273	BTB domain and CNC homolog 1 [Source:HGNC Symbol;Acc:HGNC:935]	21	29194071	29630751	protein_coding
XLOC_015135	BACH1-IT2	0	0.0607622	0.0303811	0.0303811	ENSG00000228817	BACH1 intronic transcript 2 [Source:HGNC Symbol;Acc:HGNC:40007]	21	29370497	29373709	lncRNA
XLOC_020359	BACH2	0.001505	1.37612	0.688813	0.687307	ENSG00000112182	BTB domain and CNC homolog 2 [Source:HGNC Symbol;Acc:HGNC:14078]	6	89926528	90296843	protein_coding
XLOC_004532	BAD	81.3176	28.933	55.1253	26.1923	ENSG00000002330	BCL2 associated agonist of cell death [Source:HGNC Symbol;Acc:HGNC:936]	11	64269830	64284704	protein_coding
XLOC_024363	BAG1	29.4266	4.89358	17.1601	12.2665	ENSG00000107262	BAG cochaperone 1 [Source:HGNC Symbol;Acc:HGNC:937]	9	33247820	33264720	protein_coding
XLOC_019685	BAG2	5.4192	6.03782	5.72851	0.30931	ENSG00000112208	BAG cochaperone 2 [Source:HGNC Symbol;Acc:HGNC:938]	6	57172326	57189833	protein_coding
XLOC_002870	BAG3	28.6195	46.0666	37.343	8.72355	ENSG00000151929	BAG cochaperone 3 [Source:HGNC Symbol;Acc:HGNC:939]	10	119651380	119677819	protein_coding
XLOC_023066	BAG4	3.50101	6.87985	5.19043	1.68942	ENSG00000156735	BAG cochaperone 4 [Source:HGNC Symbol;Acc:HGNC:940]	8	38176533	38213301	protein_coding
XLOC_007448	BAG5	10.683	18.5579	14.6204	3.93745	ENSG00000166170	BAG cochaperone 5 [Source:HGNC Symbol;Acc:HGNC:941]	14	103556545	103562657	protein_coding
XLOC_020112	BAG6	60.4928	52.2749	56.3839	4.10895	ENSG00000204463	BAG cochaperone 6 [Source:HGNC Symbol;Acc:HGNC:13919]	6	31639028	31652705	protein_coding
XLOC_020819	BAG6	0	0	0	0	ENSG00000204463	BAG cochaperone 6 [Source:HGNC Symbol;Acc:HGNC:13919]	6	31639028	31652705	protein_coding
XLOC_021009	BAG6	0	0	0	0	ENSG00000204463	BAG cochaperone 6 [Source:HGNC Symbol;Acc:HGNC:13919]	6	31639028	31652705	protein_coding
XLOC_021181	BAG6	0	0	0	0	ENSG00000204463	BAG cochaperone 6 [Source:HGNC Symbol;Acc:HGNC:13919]	6	31639028	31652705	protein_coding
XLOC_021344	BAG6	0	0	0	0	ENSG00000204463	BAG cochaperone 6 [Source:HGNC Symbol;Acc:HGNC:13919]	6	31639028	31652705	protein_coding
XLOC_021535	BAG6	0	0	0	0	ENSG00000204463	BAG cochaperone 6 [Source:HGNC Symbol;Acc:HGNC:13919]	6	31639028	31652705	protein_coding
XLOC_021705	BAG6	0	0	0	0	ENSG00000204463	BAG cochaperone 6 [Source:HGNC Symbol;Acc:HGNC:13919]	6	31639028	31652705	protein_coding
XLOC_009987	BAHCC1	3.55007	2.87227	3.21117	0.3389	ENSG00000266074	BAH domain and coiled-coil containing 1 [Source:HGNC Symbol;Acc:HGNC:29279]	17	81395457	81466331	protein_coding
XLOC_007616	BAHD1	6.98424	6.29407	6.63915	0.345085	ENSG00000140320	bromo adjacent homology domain containing 1 [Source:HGNC Symbol;Acc:HGNC:29153]	15	40439721	40468236	protein_coding
XLOC_009983	BAIAP2	12.5027	22.2434	17.373	4.87035	ENSG00000175866	BAR/IMD domain containing adaptor protein 2 [Source:HGNC Symbol;Acc:HGNC:947]	17	81035122	81117434	protein_coding
XLOC_022675	BAIAP2L1	25.8475	35.8681	30.8578	5.0103	ENSG00000006453	BAR/IMD domain containing adaptor protein 2 like 1 [Source:HGNC Symbol;Acc:HGNC:21649]	7	98291650	98401090	protein_coding
XLOC_015875	BAIAP2L2	0.160559	3.09024	1.6254	1.46484	ENSG00000128298	BAR/IMD domain containing adaptor protein 2 like 2 [Source:HGNC Symbol;Acc:HGNC:26203]	22	38084652	38111015	protein_coding
XLOC_008372	BAIAP3	1.4453	0.671713	1.05851	0.386794	ENSG00000007516	BAI1 associated protein 3 [Source:HGNC Symbol;Acc:HGNC:948]	16	1333638	1349441	protein_coding
XLOC_020168	BAK1	24.3678	39.6443	32.0061	7.63825	ENSG00000030110	BCL2 antagonist/killer 1 [Source:HGNC Symbol;Acc:HGNC:949]	6	33572547	33580293	protein_coding
XLOC_002529	BAMBI	2.05788	0.241329	1.1496	0.908276	ENSG00000095739	BMP and activin membrane bound inhibitor [Source:HGNC Symbol;Acc:HGNC:30251]	10	28677510	28682932	protein_coding
XLOC_024457	BANCR	0	0	0	0	ENSG00000278910	BRAF-activated non-protein coding RNA [Source:HGNC Symbol;Acc:HGNC:43877]	9	69296678	69311111	lncRNA
XLOC_003825	BANF1	202.973	107.812	155.393	47.5805	ENSG00000175334	BAF nuclear assembly factor 1 [Source:HGNC Symbol;Acc:HGNC:17397]	11	66002228	66004149	protein_coding
XLOC_014487	BANF2	0	0	0	0	ENSG00000125888	BANF family member 2 [Source:HGNC Symbol;Acc:HGNC:16172]	20	17693672	17735871	protein_coding
XLOC_017592	BANK1	0.687777	0.256848	0.472313	0.215465	ENSG00000153064	B cell scaffold protein with ankyrin repeats 1 [Source:HGNC Symbol;Acc:HGNC:18233]	4	101411286	102074812	protein_coding
XLOC_008846	BANP	7.40426	3.67707	5.54066	1.86359	ENSG00000172530	BTG3 associated nuclear protein [Source:HGNC Symbol;Acc:HGNC:13450]	16	87949244	88077318	protein_coding
XLOC_016871	BAP1	29.8057	31.3402	30.5729	0.76725	ENSG00000163930	BRCA1 associated protein 1 [Source:HGNC Symbol;Acc:HGNC:950]	3	52401008	52410008	protein_coding
XLOC_014278	BARD1	2.7901	3.99152	3.39081	0.60071	ENSG00000138376	BRCA1 associated RING domain 1 [Source:HGNC Symbol;Acc:HGNC:952]	2	214725646	214809683	protein_coding
XLOC_024203	BARHL1	0.0237063	0	0.0118531	0.0118531	ENSG00000125492	BarH like homeobox 1 [Source:HGNC Symbol;Acc:HGNC:953]	9	132582606	132590252	protein_coding
XLOC_001740	BARHL2	0	0	0	0	ENSG00000143032	BarH like homeobox 2 [Source:HGNC Symbol;Acc:HGNC:954]	1	90711539	90717302	protein_coding
XLOC_024533	BARX1	0.0981645	0	0.0490823	0.0490823	ENSG00000131668	BARX homeobox 1 [Source:HGNC Symbol;Acc:HGNC:955]	9	93951627	93955355	protein_coding
XLOC_004128	BARX2	0.298123	7.28098	3.78955	3.49143	ENSG00000043039	BARX homeobox 2 [Source:HGNC Symbol;Acc:HGNC:956]	11	129375848	129452279	protein_coding
XLOC_018261	BASP1	10.6563	102.741	56.6987	46.0423	ENSG00000176788	brain abundant membrane attached signal protein 1 [Source:HGNC Symbol;Acc:HGNC:957]	5	17065598	17276843	protein_coding
XLOC_006413	BASP1P1	0	0	0	0	ENSG00000230535	BASP1 pseudogene 1 [Source:HGNC Symbol;Acc:HGNC:39418]	13	22897341	22898005	processed_pseudogene
XLOC_006886	BATF	0.11045	0.0199297	0.0651898	0.0452601	ENSG00000156127	basic leucine zipper ATF-like transcription factor [Source:HGNC Symbol;Acc:HGNC:958]	14	75522455	75546993	protein_coding
XLOC_004550	BATF2	0.0550669	0.878883	0.466975	0.411908	ENSG00000168062	basic leucine zipper ATF-like transcription factor 2 [Source:HGNC Symbol;Acc:HGNC:25163]	11	64987945	64997018	protein_coding
XLOC_002293	BATF3	0.288104	0.444432	0.366268	0.078164	ENSG00000123685	basic leucine zipper ATF-like transcription factor 3 [Source:HGNC Symbol;Acc:HGNC:28915]	1	212686417	212699840	protein_coding
XLOC_011768	BAX	48.7335	87.0784	67.906	19.1725	ENSG00000087088	BCL2 associated X, apoptosis regulator [Source:HGNC Symbol;Acc:HGNC:959]	19	48954815	48961798	protein_coding
XLOC_007214	BAZ1A	12.9322	15.7729	14.3526	1.42035	ENSG00000198604	bromodomain adjacent to zinc finger domain 1A [Source:HGNC Symbol;Acc:HGNC:960]	14	34752731	34875647	protein_coding
XLOC_022590	BAZ1B	30.3779	17.2435	23.8107	6.5672	ENSG00000009954	bromodomain adjacent to zinc finger domain 1B [Source:HGNC Symbol;Acc:HGNC:961]	7	73440406	73522293	protein_coding
XLOC_005837	BAZ2A	21.264	20.518	20.891	0.373	ENSG00000076108	bromodomain adjacent to zinc finger domain 2A [Source:HGNC Symbol;Acc:HGNC:962]	12	56595596	56636816	protein_coding
XLOC_014115	BAZ2B	4.44393	5.13601	4.78997	0.34604	ENSG00000123636	bromodomain adjacent to zinc finger domain 2B [Source:HGNC Symbol;Acc:HGNC:963]	2	159318979	159616569	protein_coding
XLOC_014116	BAZ2B	0.149326	0.0938827	0.121604	0.0277217	ENSG00000123636	bromodomain adjacent to zinc finger domain 2B [Source:HGNC Symbol;Acc:HGNC:963]	2	159318979	159616569	protein_coding
XLOC_012584	BBC3	13.3495	5.88729	9.61839	3.7311	ENSG00000105327	BCL2 binding component 3 [Source:HGNC Symbol;Acc:HGNC:17868]	19	47220822	47232766	protein_coding
XLOC_003305	BBIP1	6.15929	3.80753	4.98341	1.17588	ENSG00000214413	BBSome interacting protein 1 [Source:HGNC Symbol;Acc:HGNC:28093]	10	110898730	110919201	protein_coding
XLOC_003556	BBOX1	0.433789	0.282043	0.357916	0.075873	ENSG00000129151	gamma-butyrobetaine hydroxylase 1 [Source:HGNC Symbol;Acc:HGNC:964]	11	27040725	27127809	protein_coding
XLOC_003836	BBS1	9.63489	4.89181	7.26335	2.37154	ENSG00000174483	Bardet-Biedl syndrome 1 [Source:HGNC Symbol;Acc:HGNC:966]	11	66510606	66533613	protein_coding
XLOC_005917	BBS10	4.90783	11.4628	8.18531	3.27748	ENSG00000179941	Bardet-Biedl syndrome 10 [Source:HGNC Symbol;Acc:HGNC:26291]	12	76344474	76348415	protein_coding
XLOC_017639	BBS12	0.920617	3.00171	1.96116	1.04055	ENSG00000181004	Bardet-Biedl syndrome 12 [Source:HGNC Symbol;Acc:HGNC:26648]	4	122732702	122744942	protein_coding
XLOC_009181	BBS2	11.9253	25.7334	18.8294	6.90405	ENSG00000125124	Bardet-Biedl syndrome 2 [Source:HGNC Symbol;Acc:HGNC:967]	16	56465640	56582667	protein_coding
XLOC_007769	BBS4	9.71756	6.64016	8.17886	1.5387	ENSG00000140463	Bardet-Biedl syndrome 4 [Source:HGNC Symbol;Acc:HGNC:969]	15	72686179	72738475	protein_coding
XLOC_013344	BBS5	5.25998	3.13814	4.19906	1.06092	ENSG00000163093	Bardet-Biedl syndrome 5 [Source:HGNC Symbol;Acc:HGNC:970]	2	169479480	169506655	protein_coding
XLOC_018079	BBS7	6.4639	7.24387	6.85389	0.389985	ENSG00000138686	Bardet-Biedl syndrome 7 [Source:HGNC Symbol;Acc:HGNC:18758]	4	121824329	121870487	protein_coding
XLOC_021872	BBS9	2.26497	3.70868	2.98683	0.721855	ENSG00000122507	Bardet-Biedl syndrome 9 [Source:HGNC Symbol;Acc:HGNC:30000]	7	33109557	33877180	protein_coding
XLOC_016323	BBX	6.10586	13.4776	9.79173	3.68587	ENSG00000114439	BBX high mobility group box domain containing [Source:HGNC Symbol;Acc:HGNC:14422]	3	107522936	107811339	protein_coding
XLOC_011688	BCAM	93.2427	71.3572	82.2999	10.9428	ENSG00000187244	basal cell adhesion molecule (Lutheran blood group) [Source:HGNC Symbol;Acc:HGNC:6722]	19	44809071	44821421	protein_coding
XLOC_000820	BCAN	0.527442	0	0.263721	0.263721	ENSG00000132692	brevican [Source:HGNC Symbol;Acc:HGNC:23059]	1	156641390	156659532	protein_coding
XLOC_022150	BCAP29	15.3586	11.8612	13.6099	1.7487	ENSG00000075790	B cell receptor associated protein 29 [Source:HGNC Symbol;Acc:HGNC:24131]	7	107580246	107629170	protein_coding
XLOC_025840	BCAP31	319.384	162.271	240.827	78.5565	ENSG00000185825	B cell receptor associated protein 31 [Source:HGNC Symbol;Acc:HGNC:16695]	X	153700492	153724565	protein_coding
XLOC_009285	BCAR1	27.2284	45.1974	36.2129	8.9845	ENSG00000050820	BCAR1 scaffold protein, Cas family member [Source:HGNC Symbol;Acc:HGNC:971]	16	75228181	75268053	protein_coding
XLOC_001751	BCAR3	9.94502	50.2373	30.0912	20.1461	ENSG00000137936	BCAR3 adaptor protein, NSP family member [Source:HGNC Symbol;Acc:HGNC:973]	1	93561741	93847150	protein_coding
XLOC_009006	BCAR4	0.0373423	0.0452944	0.0413183	0.00397605	ENSG00000262117	breast cancer anti-estrogen resistance 4 [Source:HGNC Symbol;Acc:HGNC:22170]	16	11819829	11828845	lncRNA
XLOC_015039	BCAS1	1.05116	0.0108454	0.531003	0.520157	ENSG00000064787	brain enriched myelin associated protein 1 [Source:HGNC Symbol;Acc:HGNC:974]	20	53936777	54070594	protein_coding
XLOC_001833	BCAS2	35.0175	27.7866	31.402	3.61545	ENSG00000116752	BCAS2 pre-mRNA processing factor [Source:HGNC Symbol;Acc:HGNC:975]	1	114567557	114581629	protein_coding
XLOC_009847	BCAS3	4.82301	3.67054	4.24678	0.576235	ENSG00000141376	BCAS3 microtubule associated cell migration factor [Source:HGNC Symbol;Acc:HGNC:14347]	17	60677453	61392838	protein_coding
XLOC_014681	BCAS4	5.06408	19.2873	12.1757	7.11161	ENSG00000124243	breast carcinoma amplified sequence 4 [Source:HGNC Symbol;Acc:HGNC:14367]	20	50794894	50877177	protein_coding
XLOC_005653	BCAT1	0.0286953	7.14496	3.58683	3.55813	ENSG00000060982	branched chain amino acid transaminase 1 [Source:HGNC Symbol;Acc:HGNC:976]	12	24810024	24949101	protein_coding
XLOC_012611	BCAT2	66.0672	35.0735	50.5703	15.4969	ENSG00000105552	branched chain amino acid transaminase 2 [Source:HGNC Symbol;Acc:HGNC:977]	19	48795062	48811029	protein_coding
XLOC_002902	BCCIP	31.4801	44.0871	37.7836	6.3035	ENSG00000107949	BRCA2 and CDKN1A interacting protein [Source:HGNC Symbol;Acc:HGNC:978]	10	125823546	125853695	protein_coding
XLOC_005744	BCDIN3D	9.23124	1.35565	5.29345	3.93779	ENSG00000186666	BCDIN3 domain containing RNA methyltransferase [Source:HGNC Symbol;Acc:HGNC:27050]	12	49836043	49843106	protein_coding
XLOC_005100	BCDIN3D-AS1	0.958559	0.365352	0.661956	0.296604	ENSG00000258057	BCDIN3D antisense RNA 1 [Source:HGNC Symbol;Acc:HGNC:44113]	12	49827913	49841143	lncRNA
XLOC_017178	BCHE	0.00864231	0.516	0.262321	0.253679	ENSG00000114200	butyrylcholinesterase [Source:HGNC Symbol;Acc:HGNC:983]	3	165772904	165837462	protein_coding
XLOC_011638	BCKDHA	46.3929	21.3373	33.8651	12.5278	ENSG00000248098	branched chain keto acid dehydrogenase E1 subunit alpha [Source:HGNC Symbol;Acc:HGNC:986]	19	41397808	41425002	protein_coding
XLOC_019715	BCKDHB	16.5295	10.807	13.6683	2.86125	ENSG00000083123	branched chain keto acid dehydrogenase E1 subunit beta [Source:HGNC Symbol;Acc:HGNC:987]	6	80106647	80346270	protein_coding
XLOC_008610	BCKDK	45.6958	21.8642	33.78	11.9158	ENSG00000103507	branched chain keto acid dehydrogenase kinase [Source:HGNC Symbol;Acc:HGNC:16902]	16	31106107	31112791	protein_coding
XLOC_001720	BCL10	7.04872	17.0235	12.0361	4.98739	ENSG00000142867	BCL10 immune signaling adaptor [Source:HGNC Symbol;Acc:HGNC:989]	1	85265776	85276632	protein_coding
XLOC_013820	BCL11A	0.00718352	2.04353	1.02536	1.01817	ENSG00000119866	BAF chromatin remodeling complex subunit BCL11A [Source:HGNC Symbol;Acc:HGNC:13221]	2	60450520	60554467	protein_coding
XLOC_007431	BCL11B	0.0425889	1.53372	0.788154	0.745566	ENSG00000127152	BAF chromatin remodeling complex subunit BCL11B [Source:HGNC Symbol;Acc:HGNC:13222]	14	99169287	99272197	protein_coding
XLOC_011128	BCL2	1.39087	0.17783	0.78435	0.60652	ENSG00000171791	BCL2 apoptosis regulator [Source:HGNC Symbol;Acc:HGNC:990]	18	63123346	63320128	protein_coding
XLOC_008237	BCL2A1	0.0244491	3.79046	1.90745	1.88301	ENSG00000140379	BCL2 related protein A1 [Source:HGNC Symbol;Acc:HGNC:991]	15	79960892	79971196	protein_coding
XLOC_014906	BCL2L1	57.5884	103.994	80.7912	23.2028	ENSG00000171552	BCL2 like 1 [Source:HGNC Symbol;Acc:HGNC:992]	20	31664452	31723989	protein_coding
XLOC_008085	BCL2L10	0.0485276	2.35083	1.19968	1.15115	ENSG00000137875	BCL2 like 10 [Source:HGNC Symbol;Acc:HGNC:993]	15	52109263	52112775	protein_coding
XLOC_013201	BCL2L11	6.34351	2.44681	4.39516	1.94835	ENSG00000153094	BCL2 like 11 [Source:HGNC Symbol;Acc:HGNC:994]	2	111119378	111168445	protein_coding
XLOC_011797	BCL2L12	18.8933	28.5637	23.7285	4.8352	ENSG00000126453	BCL2 like 12 [Source:HGNC Symbol;Acc:HGNC:13787]	19	49665142	49673916	protein_coding
XLOC_015434	BCL2L13	20.0063	12.2015	16.1039	3.9024	ENSG00000099968	BCL2 like 13 [Source:HGNC Symbol;Acc:HGNC:17164]	22	17628855	17730855	protein_coding
XLOC_004990	BCL2L14	0.606521	0	0.30326	0.30326	ENSG00000121380	BCL2 like 14 [Source:HGNC Symbol;Acc:HGNC:16657]	12	12049844	12211084	protein_coding
XLOC_001828	BCL2L15	0.0275558	0.0485382	0.038047	0.0104912	ENSG00000188761	BCL2 like 15 [Source:HGNC Symbol;Acc:HGNC:33624]	1	113876816	113887581	protein_coding
XLOC_006699	BCL2L2	72.6454	81.6838	77.1646	4.5192	ENSG00000129473	BCL2 like 2 [Source:HGNC Symbol;Acc:HGNC:995]	14	23298790	23311751	protein_coding
XLOC_011685	BCL3	22.2087	6.82371	14.5162	7.6925	ENSG00000069399	BCL3 transcription coactivator [Source:HGNC Symbol;Acc:HGNC:998]	19	44747705	44760044	protein_coding
XLOC_017248	BCL6	25.4085	4.65028	15.0294	10.3791	ENSG00000113916	BCL6 transcription repressor [Source:HGNC Symbol;Acc:HGNC:1001]	3	187721377	187745725	protein_coding
XLOC_009421	BCL6B	0.0107547	0	0.00537735	0.00537735	ENSG00000161940	BCL6B transcription repressor [Source:HGNC Symbol;Acc:HGNC:1002]	17	7023050	7030290	protein_coding
XLOC_005440	BCL7A	10.4853	7.60398	9.04464	1.44066	ENSG00000110987	BAF chromatin remodeling complex subunit BCL7A [Source:HGNC Symbol;Acc:HGNC:1004]	12	122019422	122062044	protein_coding
XLOC_022591	BCL7B	27.8986	13.7341	20.8163	7.08225	ENSG00000106635	BAF chromatin remodeling complex subunit BCL7B [Source:HGNC Symbol;Acc:HGNC:1005]	7	73536356	73557690	protein_coding
XLOC_009123	BCL7C	30.4984	22.4176	26.458	4.0404	ENSG00000099385	BAF chromatin remodeling complex subunit BCL7C [Source:HGNC Symbol;Acc:HGNC:1006]	16	30833626	30894302	protein_coding
XLOC_000685	BCL9	12.3007	4.41115	8.35592	3.94477	ENSG00000116128	BCL9 transcription coactivator [Source:HGNC Symbol;Acc:HGNC:1008]	1	147541501	147626216	protein_coding
XLOC_004813	BCL9L	8.67733	39.6876	24.1825	15.5051	ENSG00000186174	BCL9 like [Source:HGNC Symbol;Acc:HGNC:23688]	11	118893875	118925926	protein_coding
XLOC_020465	BCLAF1	25.6304	30.2884	27.9594	2.329	ENSG00000029363	BCL2 associated transcription factor 1 [Source:HGNC Symbol;Acc:HGNC:16863]	6	136256627	136289851	protein_coding
XLOC_004028	BCO2	0.109155	0.350098	0.229627	0.120471	ENSG00000197580	beta-carotene oxygenase 2 [Source:HGNC Symbol;Acc:HGNC:18503]	11	112175510	112224699	protein_coding
XLOC_025459	BCOR	35.7806	4.64906	20.2148	15.5658	ENSG00000183337	BCL6 corepressor [Source:HGNC Symbol;Acc:HGNC:20893]	X	40049815	40177329	protein_coding
XLOC_025243	BCORL1	1.63715	2.36638	2.00176	0.364615	ENSG00000085185	BCL6 corepressor like 1 [Source:HGNC Symbol;Acc:HGNC:25657]	X	129981107	130058071	protein_coding
XLOC_025986	BCORP1	0.0175764	0.301047	0.159312	0.141735	ENSG00000215580	BCL6 corepressor pseudogene 1 [Source:HGNC Symbol;Acc:HGNC:23953]	Y	19455431	19567092	transcribed_unprocessed_pseudogene
XLOC_015491	BCR	18.5335	17.1529	17.8432	0.6903	ENSG00000186716	BCR activator of RhoGEF and GTPase [Source:HGNC Symbol;Acc:HGNC:1014]	22	23179704	23318037	protein_coding
XLOC_015471	BCRP2	0.531223	0.336431	0.433827	0.097396	ENSG00000169668	BCR pseudogene 2 [Source:HGNC Symbol;Acc:HGNC:1015]	22	21102984	21122286	transcribed_unprocessed_pseudogene
XLOC_015510	BCRP3	5.73241	0.106417	2.91941	2.813	ENSG00000215481	BCR pseudogene 3 [Source:HGNC Symbol;Acc:HGNC:1016]	22	24632915	24650012	lncRNA
XLOC_013512	BCS1L	43.1628	30.9039	37.0333	6.12945	ENSG00000074582	BCS1 homolog, ubiquinol-cytochrome c reductase complex chaperone [Source:HGNC Symbol;Acc:HGNC:1020]	2	218658764	218663443	protein_coding
XLOC_025575	BCYRN1	0	8.07686	4.03843	4.03843	ENSG00000236824	brain cytoplasmic RNA 1 [Source:HGNC Symbol;Acc:HGNC:1022]	2	47335315	47335514	scRNA
XLOC_017294	BDH1	7.74045	8.67134	8.20589	0.465445	ENSG00000161267	3-hydroxybutyrate dehydrogenase 1 [Source:HGNC Symbol;Acc:HGNC:1027]	3	197509783	197573323	protein_coding
XLOC_018032	BDH2	2.92438	9.15055	6.03747	3.11308	ENSG00000164039	3-hydroxybutyrate dehydrogenase 2 [Source:HGNC Symbol;Acc:HGNC:32389]	4	103077592	103099870	protein_coding
XLOC_006954	BDKRB1	0.475602	3.54811	2.01186	1.53625	ENSG00000100739	bradykinin receptor B1 [Source:HGNC Symbol;Acc:HGNC:1029]	14	96256210	96268967	protein_coding
XLOC_006953	BDKRB2	0.0321716	5.62644	2.82931	2.79713	ENSG00000168398	bradykinin receptor B2 [Source:HGNC Symbol;Acc:HGNC:1030]	14	96204679	96244166	protein_coding
XLOC_004344	BDNF	0.0191279	0.482953	0.25104	0.231913	ENSG00000176697	brain derived neurotrophic factor [Source:HGNC Symbol;Acc:HGNC:1033]	11	27654893	27722058	protein_coding
XLOC_003557	BDNF-AS	1.6409	0.949739	1.29532	0.345581	ENSG00000245573	BDNF antisense RNA [Source:HGNC Symbol;Acc:HGNC:20608]	11	27506830	27698231	lncRNA
XLOC_018365	BDP1	9.79301	6.16214	7.97757	1.81543	ENSG00000145734	B double prime 1, subunit of RNA polymerase III transcription initiation factor IIIB [Source:HGNC Symbol;Acc:HGNC:13652]	5	71455651	71567820	protein_coding
XLOC_008712	BEAN1	0.0727436	0.178248	0.125496	0.0527522	ENSG00000166546	brain expressed associated with NEDD4 1 [Source:HGNC Symbol;Acc:HGNC:24160]	16	66427295	66493529	protein_coding
XLOC_010425	BECN1	31.6972	18.5126	25.1049	6.5923	ENSG00000126581	beclin 1 [Source:HGNC Symbol;Acc:HGNC:1034]	17	42810134	42833350	protein_coding
XLOC_007437	BEGAIN	0.047219	0.315858	0.181538	0.13432	ENSG00000183092	brain enriched guanylate kinase associated [Source:HGNC Symbol;Acc:HGNC:24163]	14	100537147	100587417	protein_coding
XLOC_025415	BEND2	0	0	0	0	ENSG00000177324	BEN domain containing 2 [Source:HGNC Symbol;Acc:HGNC:28509]	X	18162931	18220886	protein_coding
XLOC_020385	BEND3	1.77678	1.8665	1.82164	0.04486	ENSG00000178409	BEN domain containing 3 [Source:HGNC Symbol;Acc:HGNC:23040]	6	107065182	107115515	protein_coding
XLOC_002682	BEND3P3	1.17034	1.30033	1.23534	0.064995	ENSG00000278616	BEN domain containing 3 pseudogene 3 [Source:HGNC Symbol;Acc:HGNC:45016]	10	79682997	79685436	processed_pseudogene
XLOC_017876	BEND4	13.2351	0.00788118	6.62149	6.61361	ENSG00000188848	BEN domain containing 4 [Source:HGNC Symbol;Acc:HGNC:23815]	4	42110853	42152878	protein_coding
XLOC_001617	BEND5	0.0618841	0	0.030942	0.030942	ENSG00000162373	BEN domain containing 5 [Source:HGNC Symbol;Acc:HGNC:25668]	1	48727519	48776969	protein_coding
XLOC_019682	BEND6	0.0447959	0.163725	0.10426	0.0594645	ENSG00000151917	BEN domain containing 6 [Source:HGNC Symbol;Acc:HGNC:20871]	6	56955107	57027346	protein_coding
XLOC_002976	BEND7	0.0143471	0.170708	0.0925276	0.0781804	ENSG00000165626	BEN domain containing 7 [Source:HGNC Symbol;Acc:HGNC:23514]	10	13438484	13529014	protein_coding
XLOC_003741	BEST1	1.64704	1.28908	1.46806	0.17898	ENSG00000167995	bestrophin 1 [Source:HGNC Symbol;Acc:HGNC:12703]	11	61950063	61965515	protein_coding
XLOC_011358	BEST2	0	0.208753	0.104376	0.104376	ENSG00000039987	bestrophin 2 [Source:HGNC Symbol;Acc:HGNC:17107]	19	12751702	12758458	protein_coding
XLOC_005902	BEST3	0	0	0	0	ENSG00000127325	bestrophin 3 [Source:HGNC Symbol;Acc:HGNC:17105]	12	69643360	69699476	protein_coding
XLOC_001585	BEST4	0.0265577	0.5279	0.277229	0.250671	ENSG00000142959	bestrophin 4 [Source:HGNC Symbol;Acc:HGNC:17106]	1	44783585	44788170	protein_coding
XLOC_022658	BET1	7.82884	10.5706	9.19972	1.37088	ENSG00000105829	Bet1 golgi vesicular membrane trafficking protein [Source:HGNC Symbol;Acc:HGNC:14562]	7	93962762	94004382	protein_coding
XLOC_004146	BET1L	41.6663	17.3504	29.5084	12.1579	ENSG00000177951	Bet1 golgi vesicular membrane trafficking protein like [Source:HGNC Symbol;Acc:HGNC:19348]	11	167784	207399	protein_coding
XLOC_025648	BEX1	0.0336109	1.08717	0.56039	0.52678	ENSG00000133169	brain expressed X-linked 1 [Source:HGNC Symbol;Acc:HGNC:1036]	X	103062651	103064171	protein_coding
XLOC_025652	BEX2	1.03552	10.1199	5.57771	4.54219	ENSG00000133134	brain expressed X-linked 2 [Source:HGNC Symbol;Acc:HGNC:30933]	X	103309346	103311007	protein_coding
XLOC_025158	BEX4	0.211224	17.1261	8.66866	8.45744	ENSG00000102409	brain expressed X-linked 4 [Source:HGNC Symbol;Acc:HGNC:25475]	X	103215108	103217246	protein_coding
XLOC_025644	BEX5	0.0675066	0.0247445	0.0461256	0.021381	ENSG00000184515	brain expressed X-linked 5 [Source:HGNC Symbol;Acc:HGNC:27990]	X	102153708	102155977	protein_coding
XLOC_008479	BFAR	14.0044	24.9564	19.4804	5.476	ENSG00000103429	bifunctional apoptosis regulator [Source:HGNC Symbol;Acc:HGNC:17613]	16	14632931	14669236	protein_coding
XLOC_014849	BFSP1	0	1.21844	0.60922	0.60922	ENSG00000125864	beaded filament structural protein 1 [Source:HGNC Symbol;Acc:HGNC:1040]	20	17493905	17569220	protein_coding
XLOC_016435	BFSP2	0	0.0109172	0.0054586	0.0054586	ENSG00000170819	beaded filament structural protein 2 [Source:HGNC Symbol;Acc:HGNC:1041]	3	133400056	133475222	protein_coding
XLOC_000813	BGLAP	59.1322	34.9747	47.0534	12.0787	ENSG00000242252	bone gamma-carboxyglutamate protein [Source:HGNC Symbol;Acc:HGNC:1043]	1	156242184	156243317	protein_coding
XLOC_025329	BGN	0.172984	15.2246	7.69879	7.52581	ENSG00000182492	biglycan [Source:HGNC Symbol;Acc:HGNC:1044]	X	153494980	153509546	protein_coding
XLOC_022072	BHLHA15	26.7287	0.0887622	13.4087	13.32	ENSG00000180535	basic helix-loop-helix family member a15 [Source:HGNC Symbol;Acc:HGNC:22265]	7	98211439	98215457	protein_coding
XLOC_009362	BHLHA9	0	0	0	0	ENSG00000205899	basic helix-loop-helix family member a9 [Source:HGNC Symbol;Acc:HGNC:35126]	17	1270444	1271815	protein_coding
XLOC_025155	BHLHB9	2.03685	1.03389	1.53537	0.50148	ENSG00000198908	basic helix-loop-helix family member b9 [Source:HGNC Symbol;Acc:HGNC:29353]	X	102720688	102753540	protein_coding
XLOC_023129	BHLHE22	0.00409856	0	0.00204928	0.00204928	ENSG00000180828	basic helix-loop-helix family member e22 [Source:HGNC Symbol;Acc:HGNC:11963]	8	64580365	64583627	protein_coding
XLOC_015077	BHLHE23	0	0	0	0	ENSG00000125533	basic helix-loop-helix family member e23 [Source:HGNC Symbol;Acc:HGNC:16093]	20	63005927	63007035	protein_coding
XLOC_015985	BHLHE40	34.3666	82.4152	58.3909	24.0243	ENSG00000134107	basic helix-loop-helix family member e40 [Source:HGNC Symbol;Acc:HGNC:1046]	3	4979437	4985323	protein_coding
XLOC_015984	BHLHE40-AS1	0.0339928	0.0664045	0.0501986	0.0162059	ENSG00000235831	BHLHE40 antisense RNA 1 [Source:HGNC Symbol;Acc:HGNC:44471]	3	4896806	4980414	lncRNA
XLOC_005660	BHLHE41	1.12224	3.16002	2.14113	1.01889	ENSG00000123095	basic helix-loop-helix family member e41 [Source:HGNC Symbol;Acc:HGNC:16617]	12	26120030	26125037	protein_coding
XLOC_018399	BHMT	0.0276817	0.0118144	0.019748	0.00793365	ENSG00000145692	betaine--homocysteine S-methyltransferase [Source:HGNC Symbol;Acc:HGNC:1047]	5	79111809	79132288	protein_coding
XLOC_018398	BHMT2	0.0393278	0.0841663	0.061747	0.0224193	ENSG00000132840	betaine--homocysteine S-methyltransferase 2 [Source:HGNC Symbol;Acc:HGNC:1048]	5	79069767	79090069	protein_coding
XLOC_002607	BICC1	2.12552	1.60811	1.86681	0.258705	ENSG00000122870	BicC family RNA binding protein 1 [Source:HGNC Symbol;Acc:HGNC:19351]	10	58512872	58831435	protein_coding
XLOC_005060	BICD1	9.4165	2.80595	6.11123	3.30527	ENSG00000151746	BICD cargo adaptor 1 [Source:HGNC Symbol;Acc:HGNC:1049]	12	32106835	32383633	protein_coding
XLOC_024528	BICD2	8.54037	29.0129	18.7766	10.2363	ENSG00000185963	BICD cargo adaptor 2 [Source:HGNC Symbol;Acc:HGNC:17208]	9	92711363	92764833	protein_coding
XLOC_015715	BID	19.1771	12.5457	15.8614	3.3157	ENSG00000015475	BH3 interacting domain death agonist [Source:HGNC Symbol;Acc:HGNC:1050]	22	17734138	17774770	protein_coding
XLOC_015653	BIK	18.3446	5.15861	11.7516	6.593	ENSG00000100290	BCL2 interacting killer [Source:HGNC Symbol;Acc:HGNC:1051]	22	43110750	43129712	protein_coding
XLOC_014044	BIN1	5.44081	7.49355	6.46718	1.02637	ENSG00000136717	bridging integrator 1 [Source:HGNC Symbol;Acc:HGNC:1052]	2	127048027	127107288	protein_coding
XLOC_005758	BIN2	0	0	0	0	ENSG00000110934	bridging integrator 2 [Source:HGNC Symbol;Acc:HGNC:1053]	12	51281038	51324668	protein_coding
XLOC_023435	BIN3	4.30617	12.1212	8.21368	3.90752	ENSG00000147439	bridging integrator 3 [Source:HGNC Symbol;Acc:HGNC:1054]	8	22620418	22669148	protein_coding
XLOC_003995	BIRC2	47.4129	22.4889	34.9509	12.462	ENSG00000110330	baculoviral IAP repeat containing 2 [Source:HGNC Symbol;Acc:HGNC:590]	11	102347211	102378670	protein_coding
XLOC_003994	BIRC3	32.0911	7.24593	19.6685	12.4226	ENSG00000023445	baculoviral IAP repeat containing 3 [Source:HGNC Symbol;Acc:HGNC:591]	11	102317450	102339403	protein_coding
XLOC_009963	BIRC5	21.4593	19.4151	20.4372	1.0221	ENSG00000089685	baculoviral IAP repeat containing 5 [Source:HGNC Symbol;Acc:HGNC:593]	17	78214186	78225636	protein_coding
XLOC_012939	BIRC6	11.2434	7.87264	9.55802	1.68538	ENSG00000115760	baculoviral IAP repeat containing 6 [Source:HGNC Symbol;Acc:HGNC:13516]	2	32357023	32619571	protein_coding
XLOC_014745	BIRC7	0	0	0	0	ENSG00000101197	baculoviral IAP repeat containing 7 [Source:HGNC Symbol;Acc:HGNC:13702]	20	63235883	63240495	protein_coding
XLOC_012730	BIRC8	0	0	0	0	ENSG00000163098	baculoviral IAP repeat containing 8 [Source:HGNC Symbol;Acc:HGNC:14878]	19	53289601	53291426	transcribed_processed_pseudogene
XLOC_006349	BIVM	23.4895	40.9279	32.2087	8.7192	ENSG00000134897	basic, immunoglobulin-like variable motif containing [Source:HGNC Symbol;Acc:HGNC:16034]	13	102799119	102841533	protein_coding
XLOC_002260	BLACAT1	0	2.91689	1.45844	1.45844	ENSG00000281406	BLACAT1 overlapping LEMD1 locus [Source:HGNC Symbol;Acc:HGNC:48597]	1	205434885	205457091	protein_coding
XLOC_022916	BLACE	0	0	0	0	ENSG00000204960	B cell acute lymphoblastic leukemia expressed [Source:HGNC Symbol;Acc:HGNC:20484]	7	155356985	155367934	lncRNA
XLOC_014954	BLCAP	35.933	237.213	136.573	100.64	ENSG00000166619	BLCAP apoptosis inducing factor [Source:HGNC Symbol;Acc:HGNC:1055]	20	37492472	37527931	protein_coding
XLOC_004831	BLID	0	0.150688	0.075344	0.075344	ENSG00000259571	BH3-like motif containing, cell death inducer [Source:HGNC Symbol;Acc:HGNC:33495]	11	122115340	122116215	protein_coding
XLOC_022972	BLK	0	0.0341084	0.0170542	0.0170542	ENSG00000136573	BLK proto-oncogene, Src family tyrosine kinase [Source:HGNC Symbol;Acc:HGNC:1057]	8	11486894	11564599	protein_coding
XLOC_007891	BLM	1.06105	3.95161	2.50633	1.44528	ENSG00000197299	BLM RecQ like helicase [Source:HGNC Symbol;Acc:HGNC:1058]	15	90717346	90816166	protein_coding
XLOC_010263	BLMH	41.9696	16.5569	29.2632	12.7064	ENSG00000108578	bleomycin hydrolase [Source:HGNC Symbol;Acc:HGNC:1059]	17	30248203	30292056	protein_coding
XLOC_003233	BLNK	10.0046	1.04962	5.52711	4.47749	ENSG00000095585	B cell linker [Source:HGNC Symbol;Acc:HGNC:14211]	10	96189171	96271587	protein_coding
XLOC_005180	BLOC1S1	110.666	48.6593	79.6626	31.0034	ENSG00000135441	biogenesis of lysosomal organelles complex 1 subunit 1 [Source:HGNC Symbol;Acc:HGNC:4200]	12	55716038	55720087	protein_coding
XLOC_003262	BLOC1S2	16.5533	10.4387	13.496	3.0573	ENSG00000196072	biogenesis of lysosomal organelles complex 1 subunit 2 [Source:HGNC Symbol;Acc:HGNC:20984]	10	100273280	100286680	protein_coding
XLOC_011700	BLOC1S3	7.55241	13.9087	10.7306	3.17815	ENSG00000189114	biogenesis of lysosomal organelles complex 1 subunit 3 [Source:HGNC Symbol;Acc:HGNC:20914]	19	45178784	45216933	protein_coding
XLOC_017347	BLOC1S4	26.2058	20.2886	23.2472	2.9586	ENSG00000186222	biogenesis of lysosomal organelles complex 1 subunit 4 [Source:HGNC Symbol;Acc:HGNC:24206]	4	6716174	6717664	protein_coding
XLOC_019976	BLOC1S5	215.926	105.559	160.743	55.1835	ENSG00000188428	biogenesis of lysosomal organelles complex 1 subunit 5 [Source:HGNC Symbol;Acc:HGNC:18561]	6	8013567	8064396	protein_coding
XLOC_007669	BLOC1S6	20.9308	11.9127	16.4217	4.50905	ENSG00000104164	biogenesis of lysosomal organelles complex 1 subunit 6 [Source:HGNC Symbol;Acc:HGNC:8549]	15	45587214	45615945	protein_coding
XLOC_021899	BLVRA	39.5324	35.6956	37.614	1.9184	ENSG00000106605	biliverdin reductase A [Source:HGNC Symbol;Acc:HGNC:1062]	7	43758680	43807342	protein_coding
XLOC_012475	BLVRB	120.868	54.324	87.596	33.272	ENSG00000090013	biliverdin reductase B [Source:HGNC Symbol;Acc:HGNC:1063]	19	40447765	40465764	protein_coding
XLOC_000910	BLZF1	8.96103	12.0287	10.4949	1.53384	ENSG00000117475	basic leucine zipper nuclear factor 1 [Source:HGNC Symbol;Acc:HGNC:1065]	1	169367970	169396540	protein_coding
XLOC_008007	BMF	2.43631	0.740386	1.58835	0.847962	ENSG00000104081	Bcl2 modifying factor [Source:HGNC Symbol;Acc:HGNC:24132]	15	40087890	40108892	protein_coding
XLOC_002508	BMI1	67.0832	29.0721	48.0776	19.0055	ENSG00000168283	BMI1 proto-oncogene, polycomb ring finger [Source:HGNC Symbol;Acc:HGNC:1066]	10	22321099	22331484	protein_coding
XLOC_023009	BMP1	3.09177	43.0849	23.0883	19.9966	ENSG00000168487	bone morphogenetic protein 1 [Source:HGNC Symbol;Acc:HGNC:1067]	8	22165140	22212326	protein_coding
XLOC_013852	BMP10	0	0	0	0	ENSG00000163217	bone morphogenetic protein 10 [Source:HGNC Symbol;Acc:HGNC:20869]	2	68860909	68871397	protein_coding
XLOC_025026	BMP15	0	0	0	0	ENSG00000130385	bone morphogenetic protein 15 [Source:HGNC Symbol;Acc:HGNC:1068]	X	50910735	50916641	protein_coding
XLOC_014465	BMP2	0.00851477	2.38751	1.19801	1.1895	ENSG00000125845	bone morphogenetic protein 2 [Source:HGNC Symbol;Acc:HGNC:1069]	20	6767686	6780246	protein_coding
XLOC_017541	BMP2K	1.40542	5.23031	3.31786	1.91244	ENSG00000138756	BMP2 inducible kinase [Source:HGNC Symbol;Acc:HGNC:18041]	4	78776342	78916365	protein_coding
XLOC_017548	BMP3	0.165833	0.00923162	0.0875323	0.0783007	ENSG00000152785	bone morphogenetic protein 3 [Source:HGNC Symbol;Acc:HGNC:1070]	4	81030708	81057627	protein_coding
XLOC_007266	BMP4	0.0954002	0.0099166	0.0526584	0.0427418	ENSG00000125378	bone morphogenetic protein 4 [Source:HGNC Symbol;Acc:HGNC:1071]	14	53949736	53958761	protein_coding
XLOC_020294	BMP5	0	0.0204181	0.0102091	0.0102091	ENSG00000112175	bone morphogenetic protein 5 [Source:HGNC Symbol;Acc:HGNC:1072]	6	55753653	55875590	protein_coding
XLOC_019349	BMP6	0.0116798	0.308378	0.160029	0.148349	ENSG00000153162	bone morphogenetic protein 6 [Source:HGNC Symbol;Acc:HGNC:1073]	6	7726099	7881728	protein_coding
XLOC_015046	BMP7	0.0219188	0	0.0109594	0.0109594	ENSG00000101144	bone morphogenetic protein 7 [Source:HGNC Symbol;Acc:HGNC:1074]	20	57168753	57266641	protein_coding
XLOC_000315	BMP8A	0.852465	0.328878	0.590672	0.261794	ENSG00000183682	bone morphogenetic protein 8a [Source:HGNC Symbol;Acc:HGNC:21650]	1	39491636	39529869	protein_coding
XLOC_001553	BMP8B	0.480798	1.90102	1.19091	0.710111	ENSG00000116985	bone morphogenetic protein 8b [Source:HGNC Symbol;Acc:HGNC:1075]	1	39757182	39788865	protein_coding
XLOC_021873	BMPER	0	0.0875183	0.0437591	0.0437591	ENSG00000164619	BMP binding endothelial regulator [Source:HGNC Symbol;Acc:HGNC:24154]	7	33904308	34156427	protein_coding
XLOC_002703	BMPR1A	20.4252	6.42595	13.4256	6.99962	ENSG00000107779	bone morphogenetic protein receptor type 1A [Source:HGNC Symbol;Acc:HGNC:1076]	10	86756601	86932825	protein_coding
XLOC_017580	BMPR1B	8.97613	0.885976	4.93105	4.04508	ENSG00000138696	bone morphogenetic protein receptor type 1B [Source:HGNC Symbol;Acc:HGNC:1077]	4	94757955	95158448	protein_coding
XLOC_013451	BMPR2	4.05179	7.71605	5.88392	1.83213	ENSG00000204217	bone morphogenetic protein receptor type 2 [Source:HGNC Symbol;Acc:HGNC:1078]	2	202376327	202567751	protein_coding
XLOC_002552	BMS1	16.7061	12.7384	14.7223	1.98385	ENSG00000165733	BMS1 ribosome biogenesis factor [Source:HGNC Symbol;Acc:HGNC:23505]	10	42782795	42834937	protein_coding
XLOC_015424	BMS1P17	0.0354998	0	0.0177499	0.0177499	ENSG00000228294	BMS1 pseudogene 17 [Source:HGNC Symbol;Acc:HGNC:49162]	14	19301704	19316914	transcribed_unprocessed_pseudogene
XLOC_007118	BMS1P17	0	0	0	0	ENSG00000228294	BMS1 pseudogene 17 [Source:HGNC Symbol;Acc:HGNC:49162]	14	19301704	19316914	transcribed_unprocessed_pseudogene
XLOC_006653	BMS1P17	0	0	0	0	ENSG00000228294	BMS1 pseudogene 17 [Source:HGNC Symbol;Acc:HGNC:49162]	14	19301704	19316914	transcribed_unprocessed_pseudogene
XLOC_015484	BMS1P20	2.67596	3.59536	3.13566	0.4597	ENSG00000272779	BMS1 pseudogene 20 [Source:HGNC Symbol;Acc:HGNC:49153]	22	22303224	22310401	transcribed_unprocessed_pseudogene
XLOC_003166	BMS1P4	2.48713	2.21099	2.34906	0.13807	ENSG00000271816	BMS1 pseudogene 4 [Source:NCBI gene (formerly Entrezgene);Acc:729096]	10	73699151	73730487	lncRNA
XLOC_003166	BMS1P4	2.48713	2.21099	2.34906	0.13807	ENSG00000242338	BMS1 pseudogene 4 [Source:HGNC Symbol;Acc:HGNC:23652]	10	73715843	73730469	transcribed_unprocessed_pseudogene
XLOC_024884	BMX	0.302931	0.00563593	0.154283	0.148648	ENSG00000102010	BMX non-receptor tyrosine kinase [Source:HGNC Symbol;Acc:HGNC:1079]	X	15464246	15556529	protein_coding
XLOC_008262	BNC1	0	52.9546	26.4773	26.4773	ENSG00000169594	basonuclin 1 [Source:HGNC Symbol;Acc:HGNC:1081]	15	83255884	83284664	protein_coding
XLOC_024311	BNC2	0.00386266	0.0398964	0.0218795	0.0180169	ENSG00000173068	basonuclin 2 [Source:HGNC Symbol;Acc:HGNC:30988]	9	16409503	16870843	protein_coding
XLOC_018710	BNIP1	15.5364	7.28199	11.4092	4.12721	ENSG00000113734	BCL2 interacting protein 1 [Source:HGNC Symbol;Acc:HGNC:1082]	5	173144442	173164387	protein_coding
XLOC_008113	BNIP2	25.0703	22.2534	23.6619	1.40845	ENSG00000140299	BCL2 interacting protein 2 [Source:HGNC Symbol;Acc:HGNC:1083]	15	59659146	59689339	protein_coding
XLOC_003370	BNIP3	116.904	27.8309	72.3675	44.5365	ENSG00000176171	BCL2 interacting protein 3 [Source:HGNC Symbol;Acc:HGNC:1084]	10	131967684	131981967	protein_coding
XLOC_023034	BNIP3L	19.9088	20.4836	20.1962	0.2874	ENSG00000104765	BCL2 interacting protein 3 like [Source:HGNC Symbol;Acc:HGNC:1085]	8	26383054	26505636	protein_coding
XLOC_000722	BNIPL	0.445785	0.655269	0.550527	0.104742	ENSG00000163141	BCL2 interacting protein like [Source:HGNC Symbol;Acc:HGNC:16976]	1	151036321	151047720	protein_coding
XLOC_016343	BOC	0.0118378	0.281339	0.146588	0.134751	ENSG00000144857	BOC cell adhesion associated, oncogene regulated [Source:HGNC Symbol;Acc:HGNC:17173]	3	113211003	113287459	protein_coding
XLOC_019255	BOD1	25.5326	19.8249	22.6788	2.85385	ENSG00000145919	biorientation of chromosomes in cell division 1 [Source:HGNC Symbol;Acc:HGNC:25114]	5	173607145	173616659	protein_coding
XLOC_017829	BOD1L1	6.08673	9.52764	7.80718	1.72046	ENSG00000038219	biorientation of chromosomes in cell division 1 like 1 [Source:HGNC Symbol;Acc:HGNC:31792]	4	13568738	13627725	protein_coding
XLOC_010927	BOD1L2	0	0	0	0	ENSG00000228075	biorientation of chromosomes in cell division 1 like 2 [Source:HGNC Symbol;Acc:HGNC:28505]	18	57147087	57150410	protein_coding
XLOC_013622	BOK	21.3629	10.7754	16.0692	5.29375	ENSG00000176720	BCL2 family apoptosis regulator BOK [Source:HGNC Symbol;Acc:HGNC:1087]	2	241551424	241574131	protein_coding
XLOC_014404	BOK-AS1	0.14216	1.43e-10	0.07108	0.07108	ENSG00000234235	BOK antisense RNA 1 [Source:HGNC Symbol;Acc:HGNC:35125]	2	241544403	241558977	lncRNA
XLOC_000704	BOLA1	21.3741	17.3094	19.3418	2.03235	ENSG00000178096	bolA family member 1 [Source:HGNC Symbol;Acc:HGNC:24263]	1	149887890	149900798	protein_coding
XLOC_009105	BOLA2B	0.0963918	0.0870262	0.091709	0.0046828	ENSG00000169627	bolA family member 2B [Source:HGNC Symbol;Acc:HGNC:32479]	16	30192932	30194306	protein_coding
XLOC_009090	BOLA2B	0.0139772	0	0.0069886	0.0069886	ENSG00000169627	bolA family member 2B [Source:HGNC Symbol;Acc:HGNC:32479]	16	30192932	30194306	protein_coding
XLOC_013886	BOLA3	65.5874	45.4109	55.4992	10.0883	ENSG00000163170	bolA family member 3 [Source:HGNC Symbol;Acc:HGNC:24415]	2	74135400	74147912	protein_coding
XLOC_014228	BOLL	0	0.0490343	0.0245172	0.0245172	ENSG00000152430	boule homolog, RNA binding protein [Source:HGNC Symbol;Acc:HGNC:14273]	2	197726879	197786762	protein_coding
XLOC_023788	BOP1	81.3677	21.4823	51.425	29.9427	ENSG00000261236	BOP1 ribosomal biogenesis factor [Source:HGNC Symbol;Acc:HGNC:15519]	8	144262045	144291438	protein_coding
XLOC_006293	BORA	3.53811	6.14354	4.84082	1.30272	ENSG00000136122	BORA aurora kinase A activator [Source:HGNC Symbol;Acc:HGNC:24724]	13	72727749	72756198	protein_coding
XLOC_016455	BPESC1	0	0	0	0	ENSG00000232416	blepharophimosis, epicanthus inversus and ptosis candidate 1 [Source:HGNC Symbol;Acc:HGNC:13228]	3	139104185	139125171	lncRNA
XLOC_022234	BPGM	14.8293	10.943	12.8862	1.94315	ENSG00000172331	bisphosphoglycerate mutase [Source:HGNC Symbol;Acc:HGNC:1093]	7	134646811	134679816	protein_coding
XLOC_019335	BPHL	19.1392	7.39127	13.2652	5.87397	ENSG00000137274	biphenyl hydrolase like [Source:HGNC Symbol;Acc:HGNC:1094]	6	3118374	3153578	protein_coding
XLOC_014598	BPI	0	0	0	0	ENSG00000101425	bactericidal permeability increasing protein [Source:HGNC Symbol;Acc:HGNC:1095]	20	38304150	38337505	protein_coding
XLOC_014556	BPIFA1	0	0	0	0	ENSG00000198183	BPI fold containing family A member 1 [Source:HGNC Symbol;Acc:HGNC:15749]	20	33235995	33243311	protein_coding
XLOC_014553	BPIFA2	0	0	0	0	ENSG00000131050	BPI fold containing family A member 2 [Source:HGNC Symbol;Acc:HGNC:16203]	20	33161768	33181412	protein_coding
XLOC_014555	BPIFA3	0	0	0	0	ENSG00000131059	BPI fold containing family A member 3 [Source:HGNC Symbol;Acc:HGNC:16204]	20	33217310	33227806	protein_coding
XLOC_014554	BPIFA4P	0	0	0	0	ENSG00000183566	BPI fold containing family A member 4, pseudogene [Source:HGNC Symbol;Acc:HGNC:20469]	20	33193585	33210462	transcribed_unprocessed_pseudogene
XLOC_014557	BPIFB1	1.31076	0	0.65538	0.65538	ENSG00000125999	BPI fold containing family B member 1 [Source:HGNC Symbol;Acc:HGNC:16108]	20	33273480	33309871	protein_coding
XLOC_014549	BPIFB2	5.26037	0	2.63018	2.63018	ENSG00000078898	BPI fold containing family B member 2 [Source:HGNC Symbol;Acc:HGNC:16177]	20	33007704	33023703	protein_coding
XLOC_014551	BPIFB3	0	0	0	0	ENSG00000186190	BPI fold containing family B member 3 [Source:HGNC Symbol;Acc:HGNC:16178]	20	33053903	33073847	protein_coding
XLOC_014552	BPIFB4	0	0.00806572	0.00403286	0.00403286	ENSG00000186191	BPI fold containing family B member 4 [Source:HGNC Symbol;Acc:HGNC:16179]	20	33079643	33111751	protein_coding
XLOC_014550	BPIFB6	0	0	0	0	ENSG00000167104	BPI fold containing family B member 6 [Source:HGNC Symbol;Acc:HGNC:16504]	20	33031648	33044047	protein_coding
XLOC_015839	BPIFC	0	0	0	0	ENSG00000184459	BPI fold containing family C [Source:HGNC Symbol;Acc:HGNC:16503]	22	32413845	32464484	protein_coding
XLOC_002306	BPNT1	29.363	15.4438	22.4034	6.9596	ENSG00000162813	3'(2'), 5'-bisphosphate nucleotidase 1 [Source:HGNC Symbol;Acc:HGNC:1096]	1	220057482	220090462	protein_coding
XLOC_009882	BPTF	8.32763	7.54239	7.93501	0.39262	ENSG00000171634	bromodomain PHD finger transcription factor [Source:HGNC Symbol;Acc:HGNC:3581]	17	67825503	67984378	protein_coding
XLOC_025937	BPY2	0	0	0	0	ENSG00000183753	basic charge Y-linked 2 [Source:HGNC Symbol;Acc:HGNC:13508]	Y	22973819	23005465	protein_coding
XLOC_025933	BPY2C	0	0	0	0	ENSG00000185894	basic charge Y-linked 2C [Source:HGNC Symbol;Acc:HGNC:18225]	Y	25030901	25062548	protein_coding
XLOC_026005	BPY2C	0	0	0	0	ENSG00000185894	basic charge Y-linked 2C [Source:HGNC Symbol;Acc:HGNC:18225]	Y	25030901	25062548	protein_coding
XLOC_022853	BRAF	5.7416	3.04334	4.39247	1.34913	ENSG00000157764	B-Raf proto-oncogene, serine/threonine kinase [Source:HGNC Symbol;Acc:HGNC:1097]	7	140719327	140924929	protein_coding
XLOC_006030	BRAP	6.55447	6.78397	6.66922	0.11475	ENSG00000089234	BRCA1 associated protein [Source:HGNC Symbol;Acc:HGNC:1099]	12	111642146	111685956	protein_coding
XLOC_022381	BRAT1	27.7075	18.6484	23.1779	4.52955	ENSG00000106009	BRCA1 associated ATM activator 1 [Source:HGNC Symbol;Acc:HGNC:21701]	7	2537810	2555694	protein_coding
XLOC_010430	BRCA1	2.6585	9.14245	5.90048	3.24198	ENSG00000012048	BRCA1 DNA repair associated [Source:HGNC Symbol;Acc:HGNC:1100]	17	43044295	43170245	protein_coding
XLOC_006194	BRCA2	0.63694	1.40307	1.02001	0.383065	ENSG00000139618	BRCA2 DNA repair associated [Source:HGNC Symbol;Acc:HGNC:1101]	13	32315086	32400268	protein_coding
XLOC_025361	BRCC3	10.9769	5.87412	8.42551	2.55139	ENSG00000185515	BRCA1/BRCA2-containing complex subunit 3 [Source:HGNC Symbol;Acc:HGNC:24185]	X	155071420	155123077	protein_coding
XLOC_015957	BRD1	14.3677	9.62953	11.9986	2.36909	ENSG00000100425	bromodomain containing 1 [Source:HGNC Symbol;Acc:HGNC:1102]	22	49773283	49827873	protein_coding
XLOC_019544	BRD2	122.32	39.064	80.692	41.628	ENSG00000204256	bromodomain containing 2 [Source:HGNC Symbol;Acc:HGNC:1103]	6	32968594	32981505	protein_coding
XLOC_020759	BRD2	0	0	0	0	ENSG00000204256	bromodomain containing 2 [Source:HGNC Symbol;Acc:HGNC:1103]	6	32968594	32981505	protein_coding
XLOC_020955	BRD2	0	0	0	0	ENSG00000204256	bromodomain containing 2 [Source:HGNC Symbol;Acc:HGNC:1103]	6	32968594	32981505	protein_coding
XLOC_021125	BRD2	0	0	0	0	ENSG00000204256	bromodomain containing 2 [Source:HGNC Symbol;Acc:HGNC:1103]	6	32968594	32981505	protein_coding
XLOC_021291	BRD2	0	0	0	0	ENSG00000204256	bromodomain containing 2 [Source:HGNC Symbol;Acc:HGNC:1103]	6	32968594	32981505	protein_coding
XLOC_021477	BRD2	0	0	0	0	ENSG00000204256	bromodomain containing 2 [Source:HGNC Symbol;Acc:HGNC:1103]	6	32968594	32981505	protein_coding
XLOC_021656	BRD2	0	0	0	0	ENSG00000204256	bromodomain containing 2 [Source:HGNC Symbol;Acc:HGNC:1103]	6	32968594	32981505	protein_coding
XLOC_024741	BRD3	18.112	8.77099	13.4415	4.67051	ENSG00000169925	bromodomain containing 3 [Source:HGNC Symbol;Acc:HGNC:1104]	9	134030305	134068535	protein_coding
XLOC_012279	BRD4	13.3119	9.72074	11.5163	1.79558	ENSG00000141867	bromodomain containing 4 [Source:HGNC Symbol;Acc:HGNC:13575]	19	15235519	15332545	protein_coding
XLOC_009163	BRD7	21.7257	21.3671	21.5464	0.1793	ENSG00000166164	bromodomain containing 7 [Source:HGNC Symbol;Acc:HGNC:14310]	16	50313487	50368988	protein_coding
XLOC_019799	BRD7P3	0.0322252	0.0157041	0.0239647	0.00826055	ENSG00000169075	bromodomain containing 7 pseudogene 3 [Source:HGNC Symbol;Acc:HGNC:24171]	6	118501430	118502906	processed_pseudogene
XLOC_019116	BRD8	24.0898	15.2744	19.6821	4.4077	ENSG00000112983	bromodomain containing 8 [Source:HGNC Symbol;Acc:HGNC:19874]	5	138139770	138178953	protein_coding
XLOC_018778	BRD9	14.1892	20.4971	17.3432	3.15395	ENSG00000028310	bromodomain containing 9 [Source:HGNC Symbol;Acc:HGNC:25818]	5	850291	892801	protein_coding
XLOC_000530	BRDT	0.0516129	0	0.0258065	0.0258065	ENSG00000137948	bromodomain testis associated [Source:HGNC Symbol;Acc:HGNC:1105]	1	91949343	92014426	protein_coding
XLOC_007463	BRF1	15.243	7.42003	11.3315	3.91148	ENSG00000185024	BRF1 RNA polymerase III transcription initiation factor subunit [Source:HGNC Symbol;Acc:HGNC:11551]	14	105209286	105315589	protein_coding
XLOC_023487	BRF2	7.08388	6.88124	6.98256	0.10132	ENSG00000104221	BRF2 RNA polymerase III transcription initiation factor subunit [Source:HGNC Symbol;Acc:HGNC:17298]	8	37843268	37849861	protein_coding
XLOC_022073	BRI3	40.6761	58.5569	49.6165	8.9404	ENSG00000164713	brain protein I3 [Source:HGNC Symbol;Acc:HGNC:1109]	7	98252379	98310441	protein_coding
XLOC_005464	BRI3BP	17.3595	9.90786	13.6337	3.72582	ENSG00000184992	BRI3 binding protein [Source:HGNC Symbol;Acc:HGNC:14251]	12	124993645	125031231	protein_coding
XLOC_008933	BRICD5	2.26428	3.71572	2.99	0.72572	ENSG00000182685	BRICHOS domain containing 5 [Source:HGNC Symbol;Acc:HGNC:28309]	16	2209253	2210905	protein_coding
XLOC_024632	BRINP1	0.295534	0.0297268	0.16263	0.132904	ENSG00000078725	BMP/retinoic acid inducible neural specific 1 [Source:HGNC Symbol;Acc:HGNC:2687]	9	119153458	119369435	protein_coding
XLOC_000941	BRINP2	0	0	0	0	ENSG00000198797	BMP/retinoic acid inducible neural specific 2 [Source:HGNC Symbol;Acc:HGNC:13746]	1	177170958	177282422	protein_coding
XLOC_002197	BRINP3	0	0	0	0	ENSG00000162670	BMP/retinoic acid inducible neural specific 3 [Source:HGNC Symbol;Acc:HGNC:22393]	1	190097658	190478404	protein_coding
XLOC_010582	BRIP1	0.586623	4.07963	2.33313	1.7465	ENSG00000136492	BRCA1 interacting helicase 1 [Source:HGNC Symbol;Acc:HGNC:20473]	17	61679139	61863559	protein_coding
XLOC_018278	BRIX1	29.51	45.4215	37.4657	7.95575	ENSG00000113460	biogenesis of ribosomes BRX1 [Source:HGNC Symbol;Acc:HGNC:24170]	5	34915677	34925996	protein_coding
XLOC_016007	BRK1	255.595	102.519	179.057	76.538	ENSG00000254999	BRICK1 subunit of SCAR/WAVE actin nucleating complex [Source:HGNC Symbol;Acc:HGNC:23057]	3	10115675	10127190	protein_coding
XLOC_004579	BRMS1	20.7515	16.4622	18.6069	2.14465	ENSG00000174744	BRMS1 transcriptional repressor and anoikis regulator [Source:HGNC Symbol;Acc:HGNC:17262]	11	66337333	66345125	protein_coding
XLOC_006747	BRMS1L	5.13085	5.524	5.32742	0.196575	ENSG00000100916	BRMS1 like transcriptional repressor [Source:HGNC Symbol;Acc:HGNC:20512]	14	35826338	35932325	protein_coding
XLOC_001117	BROX	34.8456	15.5993	25.2224	9.62315	ENSG00000162819	BRO1 domain and CAAX motif containing [Source:HGNC Symbol;Acc:HGNC:26512]	1	222712553	222735196	protein_coding
XLOC_015997	BRPF1	6.29118	5.47234	5.88176	0.40942	ENSG00000156983	bromodomain and PHD finger containing 1 [Source:HGNC Symbol;Acc:HGNC:14255]	3	9731729	9748019	protein_coding
XLOC_019582	BRPF3	6.16666	4.16042	5.16354	1.00312	ENSG00000096070	bromodomain and PHD finger containing 3 [Source:HGNC Symbol;Acc:HGNC:14256]	6	36196744	36232790	protein_coding
XLOC_025270	BRS3	0.0170735	0	0.00853675	0.00853675	ENSG00000102239	bombesin receptor subtype 3 [Source:HGNC Symbol;Acc:HGNC:1113]	X	136487947	136493780	protein_coding
XLOC_011951	BRSK1	0.0932095	0.795859	0.444534	0.351325	ENSG00000160469	BR serine/threonine kinase 1 [Source:HGNC Symbol;Acc:HGNC:18994]	19	55282072	55312562	protein_coding
XLOC_003416	BRSK2	0.204328	0.551233	0.377781	0.173453	ENSG00000174672	BR serine/threonine kinase 2 [Source:HGNC Symbol;Acc:HGNC:11405]	11	1389899	1462689	protein_coding
XLOC_015358	BRWD1	8.17848	12.0536	10.116	1.93756	ENSG00000185658	bromodomain and WD repeat domain containing 1 [Source:HGNC Symbol;Acc:HGNC:12760]	21	39184176	39321559	protein_coding
XLOC_015189	BRWD1-AS1	0	0	0	0	ENSG00000238141	BRWD1 antisense RNA 1 [Source:HGNC Symbol;Acc:HGNC:40614]	21	39315707	39323218	lncRNA
XLOC_025618	BRWD3	2.61886	3.93658	3.27772	0.65886	ENSG00000165288	bromodomain and WD repeat domain containing 3 [Source:HGNC Symbol;Acc:HGNC:17342]	X	80669503	80809877	protein_coding
XLOC_004501	BSCL2	86.9277	63.6051	75.2664	11.6613	ENSG00000168000	BSCL2 lipid droplet biogenesis associated, seipin [Source:HGNC Symbol;Acc:HGNC:15832]	11	62689289	62709845	protein_coding
XLOC_001498	BSDC1	34.9205	20.8564	27.8884	7.03205	ENSG00000160058	BSD domain containing 1 [Source:HGNC Symbol;Acc:HGNC:25501]	1	32364633	32394731	protein_coding
XLOC_011165	BSG	486.492	736.333	611.413	124.921	ENSG00000172270	basigin (Ok blood group) [Source:HGNC Symbol;Acc:HGNC:1116]	19	571277	583494	protein_coding
XLOC_016176	BSN	0.106924	0.0959034	0.101414	0.0055103	ENSG00000164061	bassoon presynaptic cytomatrix protein [Source:HGNC Symbol;Acc:HGNC:1117]	3	49554477	49671549	protein_coding
XLOC_000433	BSND	0.00774045	0.026742	0.0172412	0.00950077	ENSG00000162399	barttin CLCNK type accessory subunit beta [Source:HGNC Symbol;Acc:HGNC:16512]	1	54998933	55017172	protein_coding
XLOC_012593	BSPH1	0	0	0	0	ENSG00000188334	binder of sperm protein homolog 1 [Source:HGNC Symbol;Acc:HGNC:33906]	19	47968046	47992170	protein_coding
XLOC_024088	BSPRY	9.63456	0.88336	5.25896	4.3756	ENSG00000119411	B-box and SPRY domain containing [Source:HGNC Symbol;Acc:HGNC:18232]	9	113349541	113371233	protein_coding
XLOC_017391	BST1	0	0.493253	0.246626	0.246626	ENSG00000109743	bone marrow stromal cell antigen 1 [Source:HGNC Symbol;Acc:HGNC:1118]	4	15703065	15738313	protein_coding
XLOC_012303	BST2	3.32548	290.957	147.141	143.816	ENSG00000130303	bone marrow stromal cell antigen 2 [Source:HGNC Symbol;Acc:HGNC:1119]	19	17402939	17405630	protein_coding
XLOC_004834	BSX	0	0	0	0	ENSG00000188909	brain specific homeobox [Source:HGNC Symbol;Acc:HGNC:20450]	11	122977570	122981834	protein_coding
XLOC_002736	BTAF1	11.9186	23.0536	17.4861	5.5675	ENSG00000095564	B-TFIID TATA-box binding protein associated factor 1 [Source:HGNC Symbol;Acc:HGNC:17307]	10	91923770	92031437	protein_coding
XLOC_008260	BTBD1	23.3178	18.6498	20.9838	2.334	ENSG00000064726	BTB domain containing 1 [Source:HGNC Symbol;Acc:HGNC:1120]	15	83016423	83067252	protein_coding
XLOC_004298	BTBD10	12.2078	20.1171	16.1624	3.95465	ENSG00000148925	BTB domain containing 10 [Source:HGNC Symbol;Acc:HGNC:21445]	11	13388008	13463297	protein_coding
XLOC_005359	BTBD11	0.0186998	2.65421	1.33645	1.31776	ENSG00000151136	BTB domain containing 11 [Source:HGNC Symbol;Acc:HGNC:23844]	12	107318421	107659642	protein_coding
XLOC_002880	BTBD16	0	0.0561168	0.0280584	0.0280584	ENSG00000138152	BTB domain containing 16 [Source:HGNC Symbol;Acc:HGNC:26340]	10	122271296	122338159	protein_coding
XLOC_010644	BTBD17	0	0	0	0	ENSG00000204347	BTB domain containing 17 [Source:HGNC Symbol;Acc:HGNC:33758]	17	74356416	74361868	protein_coding
XLOC_004445	BTBD18	0.0735221	0.0396176	0.0565698	0.0169522	ENSG00000233436	BTB domain containing 18 [Source:HGNC Symbol;Acc:HGNC:37214]	11	57743514	57752675	protein_coding
XLOC_000376	BTBD19	0.260126	4.23612	2.24812	1.988	ENSG00000222009	BTB domain containing 19 [Source:HGNC Symbol;Acc:HGNC:27145]	1	44808523	44815585	protein_coding
XLOC_012061	BTBD2	43.5425	26.1003	34.8214	8.7211	ENSG00000133243	BTB domain containing 2 [Source:HGNC Symbol;Acc:HGNC:15504]	19	1985438	2034881	protein_coding
XLOC_014476	BTBD3	6.89929	12.4858	9.69255	2.79325	ENSG00000132640	BTB domain containing 3 [Source:HGNC Symbol;Acc:HGNC:15854]	20	11890723	11926609	protein_coding
XLOC_007103	BTBD6	38.6849	26.3295	32.5072	6.1777	ENSG00000184887	BTB domain containing 6 [Source:HGNC Symbol;Acc:HGNC:19897]	14	105248533	105251093	protein_coding
XLOC_007407	BTBD7	5.82443	11.1905	8.50746	2.68303	ENSG00000011114	BTB domain containing 7 [Source:HGNC Symbol;Acc:HGNC:18269]	14	93237550	93333092	protein_coding
XLOC_000532	BTBD8	0.723957	1.26488	0.994418	0.270462	ENSG00000189195	BTB domain containing 8 [Source:HGNC Symbol;Acc:HGNC:21019]	1	92080305	92184725	protein_coding
XLOC_020203	BTBD9	2.60199	1.90081	2.2514	0.35059	ENSG00000183826	BTB domain containing 9 [Source:HGNC Symbol;Acc:HGNC:21228]	6	38168451	38640148	protein_coding
XLOC_017951	BTC	0.803355	0.301459	0.552407	0.250948	ENSG00000174808	betacellulin [Source:HGNC Symbol;Acc:HGNC:1121]	4	74744759	74794523	protein_coding
XLOC_016036	BTD	17.6445	11.5507	14.5976	3.0469	ENSG00000169814	biotinidase [Source:HGNC Symbol;Acc:HGNC:1122]	3	15601341	15722311	protein_coding
XLOC_018377	BTF3	602.729	362.219	482.474	120.255	ENSG00000145741	basic transcription factor 3 [Source:HGNC Symbol;Acc:HGNC:1125]	5	73498408	73505667	protein_coding
XLOC_000411	BTF3L4	23.3713	13.4111	18.3912	4.9801	ENSG00000134717	basic transcription factor 3 like 4 [Source:HGNC Symbol;Acc:HGNC:30547]	1	52056199	52090716	protein_coding
XLOC_006302	BTF3P11	0	0	0	0	ENSG00000118903	basic transcription factor 3 pseudogene 11 [Source:HGNC Symbol;Acc:HGNC:1126]	13	76928066	76928836	processed_pseudogene
XLOC_005946	BTG1	9.58521	14.6185	12.1019	2.51665	ENSG00000133639	BTG anti-proliferation factor 1 [Source:HGNC Symbol;Acc:HGNC:1130]	12	92140278	92145846	protein_coding
XLOC_001032	BTG2	42.6602	15.7564	29.2083	13.4519	ENSG00000159388	BTG anti-proliferation factor 2 [Source:HGNC Symbol;Acc:HGNC:1131]	1	203305491	203309602	protein_coding
XLOC_015263	BTG3	5.47533	27.5908	16.5331	11.0577	ENSG00000154640	BTG anti-proliferation factor 3 [Source:HGNC Symbol;Acc:HGNC:1132]	21	17593653	17612945	protein_coding
XLOC_004767	BTG4	0	0.0411944	0.0205972	0.0205972	ENSG00000137707	BTG anti-proliferation factor 4 [Source:HGNC Symbol;Acc:HGNC:13862]	11	111467526	111514367	protein_coding
XLOC_025637	BTK	0	0	0	0	ENSG00000010671	Bruton tyrosine kinase [Source:HGNC Symbol;Acc:HGNC:1133]	X	101349338	101390796	protein_coding
XLOC_016986	BTLA	0	0.0429319	0.021466	0.021466	ENSG00000186265	B and T lymphocyte associated [Source:HGNC Symbol;Acc:HGNC:21087]	3	112463966	112499472	protein_coding
XLOC_019421	BTN1A1	0.0046312	0	0.0023156	0.0023156	ENSG00000124557	butyrophilin subfamily 1 member A1 [Source:HGNC Symbol;Acc:HGNC:1135]	6	26500303	26510425	protein_coding
XLOC_019420	BTN2A1	11.4297	10.2499	10.8398	0.5899	ENSG00000112763	butyrophilin subfamily 2 member A1 [Source:HGNC Symbol;Acc:HGNC:1136]	6	26457904	26476621	protein_coding
XLOC_019416	BTN2A2	9.15859	5.71449	7.43654	1.72205	ENSG00000124508	butyrophilin subfamily 2 member A2 [Source:HGNC Symbol;Acc:HGNC:1137]	6	26383096	26394874	protein_coding
XLOC_019418	BTN2A3P	1.64338	1.1432	1.39329	0.25009	ENSG00000124549	butyrophilin subfamily 2 member A3, pseudogene [Source:HGNC Symbol;Acc:HGNC:13229]	6	26421391	26432383	transcribed_unprocessed_pseudogene
XLOC_019417	BTN3A1	6.10312	8.13695	7.12003	1.01692	ENSG00000026950	butyrophilin subfamily 3 member A1 [Source:HGNC Symbol;Acc:HGNC:1138]	6	26402237	26415208	protein_coding
XLOC_019415	BTN3A2	6.57129	7.25838	6.91484	0.343545	ENSG00000186470	butyrophilin subfamily 3 member A2 [Source:HGNC Symbol;Acc:HGNC:1139]	6	26365159	26378320	protein_coding
XLOC_019419	BTN3A3	8.82308	4.57822	6.70065	2.12243	ENSG00000111801	butyrophilin subfamily 3 member A3 [Source:HGNC Symbol;Acc:HGNC:1140]	6	26440472	26453415	protein_coding
XLOC_002354	BTNL10	0	0	0	0	ENSG00000215811	butyrophilin like 10 [Source:HGNC Symbol;Acc:HGNC:42540]	1	228510425	228512305	transcribed_unitary_pseudogene
XLOC_020145	BTNL2	0	0	0	0	ENSG00000204290	butyrophilin like 2 [Source:HGNC Symbol;Acc:HGNC:1142]	6	32393339	32407181	protein_coding
XLOC_020663	BTNL2	0	0	0	0	ENSG00000204290	butyrophilin like 2 [Source:HGNC Symbol;Acc:HGNC:1142]	6	32393339	32407181	protein_coding
XLOC_020851	BTNL2	0	0	0	0	ENSG00000204290	butyrophilin like 2 [Source:HGNC Symbol;Acc:HGNC:1142]	6	32393339	32407181	protein_coding
XLOC_021038	BTNL2	0	0	0	0	ENSG00000204290	butyrophilin like 2 [Source:HGNC Symbol;Acc:HGNC:1142]	6	32393339	32407181	protein_coding
XLOC_021201	BTNL2	0	0	0	0	ENSG00000204290	butyrophilin like 2 [Source:HGNC Symbol;Acc:HGNC:1142]	6	32393339	32407181	protein_coding
XLOC_021376	BTNL2	0	0	0	0	ENSG00000204290	butyrophilin like 2 [Source:HGNC Symbol;Acc:HGNC:1142]	6	32393339	32407181	protein_coding
XLOC_021564	BTNL2	0	0	0	0	ENSG00000204290	butyrophilin like 2 [Source:HGNC Symbol;Acc:HGNC:1142]	6	32393339	32407181	protein_coding
XLOC_021733	BTNL2	0	0	0	0	ENSG00000204290	butyrophilin like 2 [Source:HGNC Symbol;Acc:HGNC:1142]	6	32393339	32407181	protein_coding
XLOC_018761	BTNL3	0	0	0	0	ENSG00000168903	butyrophilin like 3 [Source:HGNC Symbol;Acc:HGNC:1143]	5	180988846	181006727	protein_coding
XLOC_018760	BTNL8	0	0	0	0	ENSG00000113303	butyrophilin like 8 [Source:HGNC Symbol;Acc:HGNC:26131]	5	180899077	180950906	protein_coding
XLOC_018762	BTNL9	0.031354	0.359326	0.19534	0.163986	ENSG00000165810	butyrophilin like 9 [Source:HGNC Symbol;Acc:HGNC:24176]	5	181040225	181061521	protein_coding
XLOC_002798	BTRC	7.89573	5.44989	6.67281	1.22292	ENSG00000166167	beta-transducin repeat containing E3 ubiquitin protein ligase [Source:HGNC Symbol;Acc:HGNC:1144]	10	101354033	101557321	protein_coding
XLOC_014014	BUB1	5.69956	18.765	12.2323	6.53272	ENSG00000169679	BUB1 mitotic checkpoint serine/threonine kinase [Source:HGNC Symbol;Acc:HGNC:1148]	2	110637528	110678063	protein_coding
XLOC_007611	BUB1B	8.15876	21.5411	14.8499	6.69117	ENSG00000156970	BUB1 mitotic checkpoint serine/threonine kinase B [Source:HGNC Symbol;Acc:HGNC:1149]	15	40161023	40221123	protein_coding
XLOC_002893	BUB3	61.8642	71.4165	66.6403	4.77615	ENSG00000154473	BUB3 mitotic checkpoint protein [Source:HGNC Symbol;Acc:HGNC:1151]	10	123154402	123170467	protein_coding
XLOC_004790	BUD13	8.52059	6.41119	7.46589	1.0547	ENSG00000137656	BUD13 homolog [Source:HGNC Symbol;Acc:HGNC:28199]	11	116748170	116772987	protein_coding
XLOC_022080	BUD31	60.3191	35.2278	47.7734	12.5457	ENSG00000106245	BUD31 homolog [Source:HGNC Symbol;Acc:HGNC:29629]	7	99408641	99419616	protein_coding
XLOC_020379	BVES	0.00694082	4.41214	2.20954	2.2026	ENSG00000112276	blood vessel epicardial substance [Source:HGNC Symbol;Acc:HGNC:1152]	6	105096822	105137157	protein_coding
XLOC_019756	BVES-AS1	0	0.404427	0.202213	0.202213	ENSG00000203808	BVES antisense RNA 1 [Source:HGNC Symbol;Acc:HGNC:21223]	6	105136308	105199559	lncRNA
XLOC_019612	BYSL	26.7442	14.3453	20.5448	6.19945	ENSG00000112578	bystin like [Source:HGNC Symbol;Acc:HGNC:1157]	6	41921499	41933046	protein_coding
XLOC_013437	BZW1	82.4475	127.052	104.75	22.3023	ENSG00000082153	basic leucine zipper and W2 domains 1 [Source:HGNC Symbol;Acc:HGNC:18380]	2	200810594	200827338	protein_coding
XLOC_021809	BZW2	45.2058	44.3757	44.7908	0.41505	ENSG00000136261	basic leucine zipper and W2 domains 2 [Source:HGNC Symbol;Acc:HGNC:18808]	7	16646131	16706523	protein_coding
XLOC_003145	C10orf105	0	0.03604	0.01802	0.01802	ENSG00000214688	chromosome 10 open reading frame 105 [Source:HGNC Symbol;Acc:HGNC:20304]	10	71711701	71737824	protein_coding
XLOC_003340	C10orf120	0	0	0	0	ENSG00000183559	chromosome 10 open reading frame 120 [Source:HGNC Symbol;Acc:HGNC:25707]	10	122697709	122699846	protein_coding
XLOC_002593	C10orf53	0	0	0	0	ENSG00000178645	chromosome 10 open reading frame 53 [Source:HGNC Symbol;Acc:HGNC:27421]	10	49679651	49710261	protein_coding
XLOC_003170	C10orf55	7.16e-44	3.18142	1.59071	1.59071	ENSG00000222047	chromosome 10 putative open reading frame 55 [Source:HGNC Symbol;Acc:HGNC:31008]	10	73909969	73922777	lncRNA
XLOC_002771	C10orf62	0.0961217	0.0272546	0.0616881	0.0344336	ENSG00000203942	chromosome 10 open reading frame 62 [Source:HGNC Symbol;Acc:HGNC:23294]	10	97589721	97590934	protein_coding
XLOC_003008	C10orf67	0	0.0892375	0.0446187	0.0446187	ENSG00000179133	chromosome 10 open reading frame 67 [Source:HGNC Symbol;Acc:HGNC:28716]	10	23202696	23344845	protein_coding
XLOC_002590	C10orf71	0	0	0	0	ENSG00000177354	chromosome 10 open reading frame 71 [Source:HGNC Symbol;Acc:HGNC:26973]	10	49299170	49327492	protein_coding
XLOC_003092	C10orf71-AS1	0	0	0	0	ENSG00000236208	C10orf71 antisense RNA 1 [Source:HGNC Symbol;Acc:HGNC:45007]	10	49296112	49299018	lncRNA
XLOC_003318	C10orf82	0	0.0210636	0.0105318	0.0105318	ENSG00000165863	chromosome 10 open reading frame 82 [Source:HGNC Symbol;Acc:HGNC:28500]	10	116663696	116670264	protein_coding
XLOC_003342	C10orf88	4.61047	5.95009	5.28028	0.66981	ENSG00000119965	chromosome 10 open reading frame 88 [Source:HGNC Symbol;Acc:HGNC:25822]	10	122930901	122954311	protein_coding
XLOC_003360	C10orf90	0	0	0	0	ENSG00000154493	chromosome 10 open reading frame 90 [Source:HGNC Symbol;Acc:HGNC:26563]	10	126424997	126798708	protein_coding
XLOC_003281	C10orf95	3.04345	3.54011	3.29178	0.24833	ENSG00000120055	chromosome 10 open reading frame 95 [Source:HGNC Symbol;Acc:HGNC:25880]	10	102449837	102451543	protein_coding
XLOC_002695	C10orf99	0	0.102461	0.0512305	0.0512305	ENSG00000188373	chromosome 10 open reading frame 99 [Source:HGNC Symbol;Acc:HGNC:31428]	10	84173801	84185294	protein_coding
XLOC_004021	C11orf1	28.8761	13.0626	20.9693	7.90675	ENSG00000137720	chromosome 11 open reading frame 1 [Source:HGNC Symbol;Acc:HGNC:1163]	11	111878935	111885975	protein_coding
XLOC_004274	C11orf16	0.0414614	0.00869938	0.0250804	0.016381	ENSG00000176029	chromosome 11 open reading frame 16 [Source:HGNC Symbol;Acc:HGNC:1169]	11	8920076	8933006	protein_coding
XLOC_004186	C11orf21	0	0	0	0	ENSG00000110665	chromosome 11 open reading frame 21 [Source:HGNC Symbol;Acc:HGNC:13231]	11	2295628	2303049	protein_coding
XLOC_004608	C11orf24	18.0793	14.5564	16.3178	1.76145	ENSG00000171067	chromosome 11 open reading frame 24 [Source:HGNC Symbol;Acc:HGNC:1174]	11	68261338	68272001	protein_coding
XLOC_004207	C11orf40	0	0	0	0	ENSG00000171987	chromosome 11 putative open reading frame 40 [Source:HGNC Symbol;Acc:HGNC:23986]	11	4571423	4577820	lncRNA
XLOC_003471	C11orf42	0.140981	0	0.0704905	0.0704905	ENSG00000180878	chromosome 11 open reading frame 42 [Source:HGNC Symbol;Acc:HGNC:28541]	11	6205557	6211135	protein_coding
XLOC_004022	C11orf52	13.1081	1.08218	7.09514	6.01296	ENSG00000149300	chromosome 11 open reading frame 52 [Source:HGNC Symbol;Acc:HGNC:30531]	11	111918032	111926871	protein_coding
XLOC_004013	C11orf53	1.00365	0	0.501825	0.501825	ENSG00000150750	chromosome 11 open reading frame 53 [Source:HGNC Symbol;Acc:HGNC:30527]	11	111245725	111286401	protein_coding
XLOC_003968	C11orf54	15.0073	10.4973	12.7523	2.255	ENSG00000182919	chromosome 11 open reading frame 54 [Source:HGNC Symbol;Acc:HGNC:30204]	11	93741591	93764749	protein_coding
XLOC_003526	C11orf58	87.2022	30.9438	59.073	28.1292	ENSG00000110696	chromosome 11 open reading frame 58 [Source:HGNC Symbol;Acc:HGNC:16990]	11	16613132	16758340	protein_coding
XLOC_004759	C11orf65	0.516517	0.9202	0.718359	0.201842	ENSG00000166323	chromosome 11 open reading frame 65 [Source:HGNC Symbol;Acc:HGNC:28519]	11	108308519	108467531	protein_coding
XLOC_004572	C11orf68	30.7078	34.7341	32.721	2.01315	ENSG00000175573	chromosome 11 open reading frame 68 [Source:HGNC Symbol;Acc:HGNC:28801]	11	65916810	65919062	protein_coding
XLOC_004785	C11orf71	33.7453	7.57525	20.6603	13.085	ENSG00000180425	chromosome 11 open reading frame 71 [Source:HGNC Symbol;Acc:HGNC:25937]	11	114391443	114400511	protein_coding
XLOC_003840	C11orf80	26.6316	35.3074	30.9695	4.3379	ENSG00000173715	chromosome 11 open reading frame 80 [Source:HGNC Symbol;Acc:HGNC:26197]	11	66744451	66843516	protein_coding
XLOC_003842	C11orf86	0	0	0	0	ENSG00000173237	chromosome 11 open reading frame 86 [Source:HGNC Symbol;Acc:HGNC:34442]	11	66975277	66977009	protein_coding
XLOC_004010	C11orf87	0	0.0334231	0.0167115	0.0167115	ENSG00000185742	chromosome 11 open reading frame 87 [Source:HGNC Symbol;Acc:HGNC:33788]	11	109422190	109429167	protein_coding
XLOC_004357	C11orf91	0	1.37441	0.687205	0.687205	ENSG00000205177	chromosome 11 open reading frame 91 [Source:HGNC Symbol;Acc:HGNC:34444]	11	33698261	33700826	protein_coding
XLOC_004380	C11orf94	0	0	0	0	ENSG00000234776	chromosome 11 open reading frame 94 [Source:HGNC Symbol;Acc:HGNC:37213]	11	45906513	45907272	protein_coding
XLOC_003600	C11orf96	0.293912	0.565495	0.429704	0.135792	ENSG00000187479	chromosome 11 open reading frame 96 [Source:HGNC Symbol;Acc:HGNC:38675]	11	43942637	43943878	protein_coding
XLOC_003974	C11orf97	0	0	0	0	ENSG00000257057	chromosome 11 open reading frame 97 [Source:HGNC Symbol;Acc:HGNC:49544]	11	94512461	94532123	protein_coding
XLOC_005293	C12orf29	8.67092	8.64641	8.65866	0.012255	ENSG00000133641	chromosome 12 open reading frame 29 [Source:HGNC Symbol;Acc:HGNC:25322]	12	88033846	88050160	protein_coding
XLOC_005527	C12orf4	2.62324	5.64052	4.13188	1.50864	ENSG00000047621	chromosome 12 open reading frame 4 [Source:HGNC Symbol;Acc:HGNC:1184]	12	4487735	4538508	protein_coding
XLOC_005065	C12orf40	0	0	0	0	ENSG00000180116	chromosome 12 open reading frame 40 [Source:HGNC Symbol;Acc:HGNC:26846]	12	39626167	39908300	protein_coding
XLOC_005984	C12orf42	0	0	0	0	ENSG00000179088	chromosome 12 open reading frame 42 [Source:HGNC Symbol;Acc:HGNC:24729]	12	103237591	103495978	protein_coding
XLOC_006076	C12orf43	7.75756	4.29755	6.02756	1.73001	ENSG00000157895	chromosome 12 open reading frame 43 [Source:HGNC Symbol;Acc:HGNC:25719]	12	121000486	121016502	protein_coding
XLOC_005934	C12orf50	0	0	0	0	ENSG00000165805	chromosome 12 open reading frame 50 [Source:HGNC Symbol;Acc:HGNC:26665]	12	87980035	88034037	protein_coding
XLOC_005084	C12orf54	0	0.386113	0.193056	0.193056	ENSG00000177627	chromosome 12 open reading frame 54 [Source:HGNC Symbol;Acc:HGNC:28553]	12	48482498	48496524	protein_coding
XLOC_005876	C12orf56	0.84939	0.0244423	0.436916	0.412474	ENSG00000185306	chromosome 12 open reading frame 56 [Source:HGNC Symbol;Acc:HGNC:26967]	12	64264762	64390758	protein_coding
XLOC_004945	C12orf57	444.998	120.934	282.966	162.032	ENSG00000111678	chromosome 12 open reading frame 57 [Source:HGNC Symbol;Acc:HGNC:29521]	12	6942978	6946003	protein_coding
XLOC_005008	C12orf60	3.07145	4.28455	3.678	0.60655	ENSG00000182993	chromosome 12 open reading frame 60 [Source:HGNC Symbol;Acc:HGNC:28726]	12	14803666	14906586	protein_coding
XLOC_005664	C12orf71	0.0182372	0.180307	0.0992721	0.0810349	ENSG00000214700	chromosome 12 open reading frame 71 [Source:HGNC Symbol;Acc:HGNC:34452]	12	27081057	27082578	protein_coding
XLOC_005987	C12orf73	9.33581	5.70456	7.52018	1.81563	ENSG00000204954	chromosome 12 open reading frame 73 [Source:HGNC Symbol;Acc:HGNC:34450]	12	103940763	103965708	protein_coding
XLOC_005352	C12orf75	36.7717	50.1744	43.4731	6.70135	ENSG00000235162	chromosome 12 open reading frame 75 [Source:HGNC Symbol;Acc:HGNC:35164]	12	105235290	105396097	protein_coding
XLOC_006019	C12orf76	3.08476	4.05569	3.57023	0.485465	ENSG00000174456	chromosome 12 open reading frame 76 [Source:HGNC Symbol;Acc:HGNC:33790]	12	110027028	110073636	protein_coding
XLOC_006697	C14orf119	18.1524	18.7926	18.4725	0.3201	ENSG00000179933	chromosome 14 open reading frame 119 [Source:HGNC Symbol;Acc:HGNC:20270]	14	23095505	23100456	protein_coding
XLOC_006952	C14orf132	1.56161	0.0585494	0.81008	0.75153	ENSG00000227051	chromosome 14 open reading frame 132 [Source:HGNC Symbol;Acc:HGNC:20346]	14	96039362	96093971	protein_coding
XLOC_006902	C14orf178	0.0275614	0.0460429	0.0368021	0.00924075	ENSG00000197734	chromosome 14 open reading frame 178 [Source:HGNC Symbol;Acc:HGNC:26385]	14	77760834	77769742	lncRNA
XLOC_007093	C14orf180	0	0	0	0	ENSG00000184601	chromosome 14 open reading frame 180 [Source:HGNC Symbol;Acc:HGNC:33795]	14	104579764	104590515	protein_coding
XLOC_006760	C14orf28	0.694876	1.5199	1.10739	0.412512	ENSG00000179476	chromosome 14 open reading frame 28 [Source:HGNC Symbol;Acc:HGNC:19834]	14	44897275	44907257	protein_coding
XLOC_007289	C14orf39	0	1.79134	0.89567	0.89567	ENSG00000179008	chromosome 14 open reading frame 39 [Source:HGNC Symbol;Acc:HGNC:19849]	14	60396469	60515543	protein_coding
XLOC_007158	C14orf93	3.47973	6.78493	5.13233	1.6526	ENSG00000100802	chromosome 14 open reading frame 93 [Source:HGNC Symbol;Acc:HGNC:20162]	14	22985894	23010166	protein_coding
XLOC_007903	C15orf32	0	0	0	0	ENSG00000183643	chromosome 15 putative open reading frame 32 [Source:HGNC Symbol;Acc:HGNC:26549]	15	92471654	92501117	lncRNA
XLOC_007792	C15orf39	9.9177	5.77045	7.84408	2.07362	ENSG00000167173	chromosome 15 open reading frame 39 [Source:HGNC Symbol;Acc:HGNC:24497]	15	75195643	75212169	protein_coding
XLOC_008259	C15orf40	9.29157	6.37545	7.83351	1.45806	ENSG00000169609	chromosome 15 open reading frame 40 [Source:HGNC Symbol;Acc:HGNC:28443]	15	82988441	83011641	protein_coding
XLOC_007667	C15orf48	0.10217	2.25229	1.17723	1.07506	ENSG00000166920	chromosome 15 open reading frame 48 [Source:HGNC Symbol;Acc:HGNC:29898]	15	45430579	45448761	protein_coding
XLOC_007745	C15orf61	39.7201	3.44987	21.585	18.1351	ENSG00000189227	chromosome 15 open reading frame 61 [Source:HGNC Symbol;Acc:HGNC:34453]	15	67521131	67530146	protein_coding
XLOC_007622	C15orf62	0.967358	1.15316	1.06026	0.092901	ENSG00000188277	chromosome 15 open reading frame 62 [Source:HGNC Symbol;Acc:HGNC:34489]	15	40769980	40772449	protein_coding
XLOC_009300	C16orf46	3.81269	0.966515	2.3896	1.42309	ENSG00000166455	chromosome 16 open reading frame 46 [Source:HGNC Symbol;Acc:HGNC:26525]	16	81053497	81077267	protein_coding
XLOC_009094	C16orf54	1.3283	0	0.66415	0.66415	ENSG00000185905	chromosome 16 open reading frame 54 [Source:HGNC Symbol;Acc:HGNC:26649]	16	29742463	29745990	protein_coding
XLOC_008462	C16orf72	11.9997	14.3434	13.1715	1.17185	ENSG00000182831	chromosome 16 open reading frame 72 [Source:HGNC Symbol;Acc:HGNC:30103]	16	9091644	9121635	protein_coding
XLOC_009318	C16orf74	0.689926	55.4674	28.0787	27.3887	ENSG00000154102	chromosome 16 open reading frame 74 [Source:HGNC Symbol;Acc:HGNC:23362]	16	85690084	85751129	protein_coding
XLOC_008638	C16orf78	0	0	0	0	ENSG00000166152	chromosome 16 open reading frame 78 [Source:HGNC Symbol;Acc:HGNC:28479]	16	49373804	49399431	protein_coding
XLOC_008548	C16orf82	0	0	0	0	ENSG00000234186	chromosome 16 open reading frame 82 [Source:HGNC Symbol;Acc:HGNC:30755]	16	27066927	27069166	protein_coding
XLOC_008736	C16orf86	0.139047	1.85275	0.995899	0.856851	ENSG00000159761	chromosome 16 open reading frame 86 [Source:HGNC Symbol;Acc:HGNC:33755]	16	67666814	67668757	protein_coding
XLOC_009152	C16orf87	11.4031	4.26377	7.83343	3.56967	ENSG00000155330	chromosome 16 open reading frame 87 [Source:HGNC Symbol;Acc:HGNC:33754]	16	46796603	46831180	protein_coding
XLOC_008983	C16orf89	0	0	0	0	ENSG00000153446	chromosome 16 open reading frame 89 [Source:HGNC Symbol;Acc:HGNC:28687]	16	5044122	5066110	protein_coding
XLOC_008961	C16orf90	0	0	0	0	ENSG00000215131	chromosome 16 open reading frame 90 [Source:HGNC Symbol;Acc:HGNC:34455]	16	3493484	3495489	protein_coding
XLOC_008907	C16orf91	19.8264	15.1875	17.5069	2.31945	ENSG00000174109	chromosome 16 open reading frame 91 [Source:HGNC Symbol;Acc:HGNC:27558]	16	1419752	1420756	protein_coding
XLOC_008584	C16orf92	0	0	0	0	ENSG00000167194	chromosome 16 open reading frame 92 [Source:HGNC Symbol;Acc:HGNC:26346]	16	30023198	30027736	protein_coding
XLOC_009326	C16orf95	4.402	1.99088	3.19644	1.20556	ENSG00000260456	chromosome 16 open reading frame 95 [Source:HGNC Symbol;Acc:HGNC:40033]	16	87083562	87317420	protein_coding
XLOC_008447	C16orf96	0	0.0135262	0.0067631	0.0067631	ENSG00000205832	chromosome 16 open reading frame 96 [Source:HGNC Symbol;Acc:HGNC:40031]	16	4556340	4600758	protein_coding
XLOC_009413	C17orf100	3.30565	6.11841	4.71203	1.40638	ENSG00000256806	chromosome 17 open reading frame 100 [Source:HGNC Symbol;Acc:HGNC:34494]	17	6651762	6693202	protein_coding
XLOC_009398	C17orf107	4.57101	0.682168	2.62659	1.94442	ENSG00000205710	chromosome 17 open reading frame 107 [Source:HGNC Symbol;Acc:HGNC:37238]	17	4899418	4902934	protein_coding
XLOC_009420	C17orf49	246.812	191.529	219.171	27.6415	ENSG00000258315	chromosome 17 open reading frame 49 [Source:HGNC Symbol;Acc:HGNC:28737]	17	7014495	7017525	protein_coding
XLOC_009619	C17orf50	0.226441	0.192285	0.209363	0.017078	ENSG00000270806	chromosome 17 open reading frame 50 [Source:HGNC Symbol;Acc:HGNC:29581]	17	35760887	35765079	protein_coding
XLOC_010620	C17orf58	15.4355	7.01381	11.2247	4.21084	ENSG00000186665	chromosome 17 open reading frame 58 [Source:HGNC Symbol;Acc:HGNC:27568]	17	67991099	67996469	protein_coding
XLOC_009845	C17orf64	0	0	0	0	ENSG00000141371	chromosome 17 open reading frame 64 [Source:HGNC Symbol;Acc:HGNC:26990]	17	60392429	60431426	protein_coding
XLOC_010541	C17orf67	1.32695	0.650634	0.988792	0.338158	ENSG00000214226	chromosome 17 open reading frame 67 [Source:HGNC Symbol;Acc:HGNC:27900]	17	56791913	56838773	protein_coding
XLOC_010274	C17orf75	6.18834	4.30077	5.24456	0.943785	ENSG00000108666	chromosome 17 open reading frame 75 [Source:HGNC Symbol;Acc:HGNC:30173]	17	32324565	32350023	protein_coding
XLOC_009633	C17orf78	0	0.00819526	0.00409763	0.00409763	ENSG00000278505	chromosome 17 open reading frame 78 [Source:HGNC Symbol;Acc:HGNC:26831]	17	37375985	37392708	protein_coding
XLOC_009902	C17orf80	11.0901	7.35529	9.22269	1.8674	ENSG00000141219	chromosome 17 open reading frame 80 [Source:HGNC Symbol;Acc:HGNC:29601]	17	73232233	73248959	protein_coding
XLOC_009357	C17orf97	1.74155	1.60197	1.67176	0.06979	ENSG00000187624	chromosome 17 open reading frame 97 [Source:HGNC Symbol;Acc:HGNC:33800]	17	410325	431062	protein_coding
XLOC_010321	C17orf98	0.104603	0	0.0523015	0.0523015	ENSG00000275489	chromosome 17 open reading frame 98 [Source:HGNC Symbol;Acc:HGNC:34492]	17	38835086	38841438	protein_coding
XLOC_009960	C17orf99	0	0.456998	0.228499	0.228499	ENSG00000187997	chromosome 17 open reading frame 99 [Source:HGNC Symbol;Acc:HGNC:34490]	17	78146385	78166297	protein_coding
XLOC_010890	C18orf21	19.6137	10.3329	14.9733	4.6404	ENSG00000141428	chromosome 18 open reading frame 21 [Source:HGNC Symbol;Acc:HGNC:28802]	18	35972625	35979286	protein_coding
XLOC_010905	C18orf25	7.2908	12.4687	9.87975	2.58895	ENSG00000152242	chromosome 18 open reading frame 25 [Source:HGNC Symbol;Acc:HGNC:28172]	18	46173553	46266992	protein_coding
XLOC_011093	C18orf32	1845.77	1246.81	1546.29	299.48	ENSG00000177576	chromosome 18 open reading frame 32 [Source:HGNC Symbol;Acc:HGNC:31690]	18	49477243	49487252	protein_coding
XLOC_010922	C18orf54	1.24027	8.93848	5.08938	3.84911	ENSG00000166845	chromosome 18 open reading frame 54 [Source:HGNC Symbol;Acc:HGNC:13796]	18	54357906	54385218	protein_coding
XLOC_010963	C18orf63	0	0	0	0	ENSG00000206043	chromosome 18 open reading frame 63 [Source:HGNC Symbol;Acc:HGNC:40037]	18	74315839	74359189	protein_coding
XLOC_012367	C19orf12	3.60598	3.30661	3.45629	0.149685	ENSG00000131943	chromosome 19 open reading frame 12 [Source:HGNC Symbol;Acc:HGNC:25443]	19	29698937	29715789	protein_coding
XLOC_012804	C19orf18	0.913096	0.0982454	0.505671	0.407425	ENSG00000177025	chromosome 19 open reading frame 18 [Source:HGNC Symbol;Acc:HGNC:28642]	19	57958437	57974534	protein_coding
XLOC_012049	C19orf25	9.51807	9.7184	9.61824	0.100165	ENSG00000119559	chromosome 19 open reading frame 25 [Source:HGNC Symbol;Acc:HGNC:26711]	19	1461143	1479219	protein_coding
XLOC_011586	C19orf33	1.04744	447.307	224.177	223.13	ENSG00000167644	chromosome 19 open reading frame 33 [Source:HGNC Symbol;Acc:HGNC:16668]	19	38304164	38305006	protein_coding
XLOC_011329	C19orf38	0.289065	2.98607	1.63757	1.3485	ENSG00000214212	chromosome 19 open reading frame 38 [Source:HGNC Symbol;Acc:HGNC:34073]	19	10836575	10869790	protein_coding
XLOC_011412	C19orf44	3.43854	2.37118	2.90486	0.53368	ENSG00000105072	chromosome 19 open reading frame 44 [Source:HGNC Symbol;Acc:HGNC:26141]	19	16496394	16521352	protein_coding
XLOC_012470	C19orf47	8.99788	4.6555	6.82669	2.17119	ENSG00000160392	chromosome 19 open reading frame 47 [Source:HGNC Symbol;Acc:HGNC:26723]	19	40319536	40348527	protein_coding
XLOC_012670	C19orf48	335.634	52.4671	194.051	141.583	ENSG00000167747	chromosome 19 open reading frame 48 [Source:HGNC Symbol;Acc:HGNC:29667]	19	50797687	50804929	transcribed_unitary_pseudogene
XLOC_011373	C19orf53	148.706	57.8076	103.257	45.4492	ENSG00000104979	chromosome 19 open reading frame 53 [Source:HGNC Symbol;Acc:HGNC:24991]	19	13774456	13778773	protein_coding
XLOC_012478	C19orf54	7.22889	4.34132	5.7851	1.44379	ENSG00000188493	chromosome 19 open reading frame 54 [Source:HGNC Symbol;Acc:HGNC:24758]	19	40740856	40751553	protein_coding
XLOC_012258	C19orf67	0.0433721	0	0.021686	0.021686	ENSG00000188032	chromosome 19 open reading frame 67 [Source:HGNC Symbol;Acc:HGNC:34354]	19	14081624	14085875	protein_coding
XLOC_011224	C19orf71	1.41661	1.01839	1.2175	0.19911	ENSG00000183397	chromosome 19 open reading frame 71 [Source:HGNC Symbol;Acc:HGNC:34496]	19	3539171	3544030	protein_coding
XLOC_012626	C19orf73	12.6506	2.40338	7.52699	5.12361	ENSG00000221916	chromosome 19 open reading frame 73 [Source:HGNC Symbol;Acc:HGNC:25534]	19	49118402	49119143	protein_coding
XLOC_011820	C19orf81	0	0	0	0	ENSG00000235034	chromosome 19 open reading frame 81 [Source:HGNC Symbol;Acc:HGNC:40041]	19	50649445	50659310	protein_coding
XLOC_012696	C19orf84	0	0	0	0	ENSG00000262874	chromosome 19 open reading frame 84 [Source:HGNC Symbol;Acc:HGNC:27112]	19	51388289	51390591	protein_coding
XLOC_013847	C1D	15.0355	18.3147	16.6751	1.6396	ENSG00000197223	C1D nuclear receptor corepressor [Source:HGNC Symbol;Acc:HGNC:29911]	2	68041130	68110948	protein_coding
XLOC_021795	C1GALT1	0.870586	12.0158	6.44319	5.57261	ENSG00000106392	core 1 synthase, glycoprotein-N-acetylgalactosamine 3-beta-galactosyltransferase 1 [Source:HGNC Symbol;Acc:HGNC:24337]	7	7156934	7248616	protein_coding
XLOC_025710	C1GALT1C1	23.4931	23.5989	23.546	0.0529	ENSG00000171155	C1GALT1 specific chaperone 1 [Source:HGNC Symbol;Acc:HGNC:24338]	X	120625674	120630054	protein_coding
XLOC_001193	C1orf100	0	0	0	0	ENSG00000173728	chromosome 1 open reading frame 100 [Source:HGNC Symbol;Acc:HGNC:30435]	1	244352635	244389663	protein_coding
XLOC_000927	C1orf105	0	0	0	0	ENSG00000180999	chromosome 1 open reading frame 105 [Source:HGNC Symbol;Acc:HGNC:29591]	1	172420685	172468831	protein_coding
XLOC_001535	C1orf109	11.0111	8.18024	9.59567	1.41543	ENSG00000116922	chromosome 1 open reading frame 109 [Source:HGNC Symbol;Acc:HGNC:26039]	1	37681570	37692249	protein_coding
XLOC_000911	C1orf112	1.58065	7.63412	4.60738	3.02673	ENSG00000000460	chromosome 1 open reading frame 112 [Source:HGNC Symbol;Acc:HGNC:25565]	1	169662007	169854080	protein_coding
XLOC_001110	C1orf115	28.5275	2.579	15.5533	12.9742	ENSG00000162817	chromosome 1 open reading frame 115 [Source:HGNC Symbol;Acc:HGNC:25873]	1	220690363	220699153	protein_coding
XLOC_002276	C1orf116	48.8691	37.5858	43.2274	5.64165	ENSG00000182795	chromosome 1 open reading frame 116 [Source:HGNC Symbol;Acc:HGNC:28667]	1	207018522	207032756	protein_coding
XLOC_000308	C1orf122	80.7	31.1078	55.9039	24.7961	ENSG00000197982	chromosome 1 open reading frame 122 [Source:HGNC Symbol;Acc:HGNC:24789]	1	37806979	37809454	protein_coding
XLOC_001324	C1orf127	0.0201135	0	0.0100567	0.0100567	ENSG00000175262	chromosome 1 open reading frame 127 [Source:HGNC Symbol;Acc:HGNC:26730]	1	10946471	10982076	protein_coding
XLOC_002366	C1orf131	11.5164	7.18729	9.35185	2.16456	ENSG00000143633	chromosome 1 open reading frame 131 [Source:HGNC Symbol;Acc:HGNC:25332]	1	231223763	231241187	protein_coding
XLOC_001679	C1orf141	0	0	0	0	ENSG00000203963	chromosome 1 open reading frame 141 [Source:HGNC Symbol;Acc:HGNC:32044]	1	67092165	67231853	protein_coding
XLOC_000534	C1orf146	0	0	0	0	ENSG00000203910	chromosome 1 open reading frame 146 [Source:HGNC Symbol;Acc:HGNC:24032]	1	92217915	92245813	protein_coding
XLOC_001249	C1orf159	6.88151	9.43405	8.15778	1.27627	ENSG00000131591	chromosome 1 open reading frame 159 [Source:HGNC Symbol;Acc:HGNC:26062]	1	1081818	1116361	protein_coding
XLOC_000622	C1orf162	0.286348	1.24331	0.764829	0.478481	ENSG00000143110	chromosome 1 open reading frame 162 [Source:HGNC Symbol;Acc:HGNC:28344]	1	111473792	111478512	protein_coding
XLOC_000092	C1orf167	0.0166219	0.00367948	0.0101507	0.00647121	ENSG00000215910	chromosome 1 open reading frame 167 [Source:HGNC Symbol;Acc:HGNC:25262]	1	11761787	11789585	protein_coding
XLOC_001293	C1orf174	13.6568	14.7654	14.2111	0.5543	ENSG00000198912	chromosome 1 open reading frame 174 [Source:HGNC Symbol;Acc:HGNC:27915]	1	3889125	3900293	protein_coding
XLOC_000408	C1orf185	0	0	0	0	ENSG00000204006	chromosome 1 open reading frame 185 [Source:HGNC Symbol;Acc:HGNC:28096]	1	51102221	51148086	protein_coding
XLOC_002362	C1orf198	22.3955	4.8725	13.634	8.7615	ENSG00000119280	chromosome 1 open reading frame 198 [Source:HGNC Symbol;Acc:HGNC:25900]	1	230837119	230869589	protein_coding
XLOC_000974	C1orf21	26.3706	4.31276	15.3417	11.0289	ENSG00000116667	chromosome 1 open reading frame 21 [Source:HGNC Symbol;Acc:HGNC:15494]	1	184387029	184629019	protein_coding
XLOC_001575	C1orf210	16.5852	2.82186	9.70353	6.88167	ENSG00000253313	chromosome 1 open reading frame 210 [Source:HGNC Symbol;Acc:HGNC:28755]	1	43281877	43285617	protein_coding
XLOC_001518	C1orf216	12.3567	9.01132	10.684	1.67269	ENSG00000142686	chromosome 1 open reading frame 216 [Source:HGNC Symbol;Acc:HGNC:26800]	1	35713877	35718894	protein_coding
XLOC_000945	C1orf220	0.12979	0.0825158	0.106153	0.0236371	ENSG00000213057	chromosome 1 putative open reading frame 220 [Source:HGNC Symbol;Acc:HGNC:33805]	1	178542752	178548889	lncRNA
XLOC_000882	C1orf226	5.50894	0.248773	2.87886	2.63008	ENSG00000239887	chromosome 1 open reading frame 226 [Source:HGNC Symbol;Acc:HGNC:34351]	1	162378841	162386812	protein_coding
XLOC_002345	C1orf35	21.6982	23.7612	22.7297	1.0315	ENSG00000143793	chromosome 1 open reading frame 35 [Source:HGNC Symbol;Acc:HGNC:19032]	1	228100726	228105411	protein_coding
XLOC_001980	C1orf43	253.126	63.9262	158.526	94.5999	ENSG00000143612	chromosome 1 open reading frame 43 [Source:HGNC Symbol;Acc:HGNC:29876]	1	154206696	154220637	protein_coding
XLOC_000340	C1orf50	13.7664	4.67013	9.21827	4.54814	ENSG00000164008	chromosome 1 open reading frame 50 [Source:HGNC Symbol;Acc:HGNC:28795]	1	42767245	42779491	protein_coding
XLOC_001719	C1orf52	11.5431	9.34345	10.4433	1.09983	ENSG00000162642	chromosome 1 open reading frame 52 [Source:HGNC Symbol;Acc:HGNC:24871]	1	85249953	85259672	protein_coding
XLOC_000999	C1orf53	12.2079	0.708936	6.45842	5.74948	ENSG00000203724	chromosome 1 open reading frame 53 [Source:HGNC Symbol;Acc:HGNC:30003]	1	197902630	197907367	protein_coding
XLOC_000708	C1orf54	0.0556897	1.90958	0.982635	0.926945	ENSG00000118292	chromosome 1 open reading frame 54 [Source:HGNC Symbol;Acc:HGNC:26258]	1	150268200	150280916	protein_coding
XLOC_000723	C1orf56	4.28896	1.82442	3.05669	1.23227	ENSG00000143443	chromosome 1 open reading frame 56 [Source:HGNC Symbol;Acc:HGNC:26045]	1	151047751	151051986	protein_coding
XLOC_000749	C1orf68	0	0.0256542	0.0128271	0.0128271	ENSG00000198854	chromosome 1 open reading frame 68 [Source:HGNC Symbol;Acc:HGNC:29468]	1	152719522	152720470	protein_coding
XLOC_002283	C1orf74	5.03049	16.0865	10.5585	5.52801	ENSG00000162757	chromosome 1 open reading frame 74 [Source:HGNC Symbol;Acc:HGNC:26319]	1	209779208	209784559	protein_coding
XLOC_001661	C1orf87	0.00604528	0	0.00302264	0.00302264	ENSG00000162598	chromosome 1 open reading frame 87 [Source:HGNC Symbol;Acc:HGNC:28547]	1	59987269	60073770	protein_coding
XLOC_000285	C1orf94	0	0	0	0	ENSG00000142698	chromosome 1 open reading frame 94 [Source:HGNC Symbol;Acc:HGNC:28250]	1	34166883	34219131	protein_coding
XLOC_000179	C1QA	0.00919423	0	0.00459711	0.00459711	ENSG00000173372	complement C1q A chain [Source:HGNC Symbol;Acc:HGNC:1241]	1	22635077	22639678	protein_coding
XLOC_000181	C1QB	0.0312708	0	0.0156354	0.0156354	ENSG00000173369	complement C1q B chain [Source:HGNC Symbol;Acc:HGNC:1242]	1	22652762	22661637	protein_coding
XLOC_010089	C1QBP	340.598	88.3802	214.489	126.109	ENSG00000108561	complement C1q binding protein [Source:HGNC Symbol;Acc:HGNC:1243]	17	5432777	5448830	protein_coding
XLOC_000180	C1QC	0.045375	0	0.0226875	0.0226875	ENSG00000159189	complement C1q C chain [Source:HGNC Symbol;Acc:HGNC:1245]	1	22643014	22648110	protein_coding
XLOC_010462	C1QL1	0.100094	4.68752	2.39381	2.29371	ENSG00000131094	complement C1q like 1 [Source:HGNC Symbol;Acc:HGNC:24182]	17	44959693	44968303	protein_coding
XLOC_014036	C1QL2	0	0.0126261	0.00631305	0.00631305	ENSG00000144119	complement C1q like 2 [Source:HGNC Symbol;Acc:HGNC:24181]	2	119156243	119158751	protein_coding
XLOC_002988	C1QL3	0.0590505	0.360506	0.209778	0.150728	ENSG00000165985	complement C1q like 3 [Source:HGNC Symbol;Acc:HGNC:19359]	10	16513734	16521879	protein_coding
XLOC_005739	C1QL4	0.0323198	0.0769323	0.0546261	0.0223062	ENSG00000186897	complement C1q like 4 [Source:HGNC Symbol;Acc:HGNC:31416]	12	49332409	49337188	protein_coding
XLOC_009968	C1QTNF1	0.0339966	5.90007	2.96703	2.93304	ENSG00000173918	C1q and TNF related 1 [Source:HGNC Symbol;Acc:HGNC:14324]	17	79022814	79049788	protein_coding
XLOC_010708	C1QTNF1-AS1	0	0	0	0	ENSG00000265096	C1QTNF1 antisense RNA 1 [Source:HGNC Symbol;Acc:HGNC:44351]	17	79018131	79027673	lncRNA
XLOC_019226	C1QTNF2	0.0191737	0	0.00958685	0.00958685	ENSG00000145861	C1q and TNF related 2 [Source:HGNC Symbol;Acc:HGNC:14325]	5	160347754	160370641	protein_coding
XLOC_004403	C1QTNF4	0.08988	0.189409	0.139645	0.0497645	ENSG00000172247	C1q and TNF related 4 [Source:HGNC Symbol;Acc:HGNC:14346]	11	47589667	47594411	protein_coding
XLOC_004823	C1QTNF5	0.0214464	1.15079	0.586118	0.564672	ENSG00000223953	C1q and TNF related 5 [Source:HGNC Symbol;Acc:HGNC:14344]	11	119338942	119340940	protein_coding
XLOC_015861	C1QTNF6	1.76753	18.7082	10.2379	8.47034	ENSG00000133466	C1q and TNF related 6 [Source:HGNC Symbol;Acc:HGNC:14343]	22	37180166	37199385	protein_coding
XLOC_017388	C1QTNF7	0.0039958	0	0.0019979	0.0019979	ENSG00000163145	C1q and TNF related 7 [Source:HGNC Symbol;Acc:HGNC:14342]	4	15339818	15446167	protein_coding
XLOC_008902	C1QTNF8	0.0153106	0	0.0076553	0.0076553	ENSG00000184471	C1q and TNF related 8 [Source:HGNC Symbol;Acc:HGNC:31374]	16	1088226	1096244	protein_coding
XLOC_006159	C1QTNF9	0.0306301	0.00846648	0.0195483	0.0110818	ENSG00000240654	C1q and TNF related 9 [Source:HGNC Symbol;Acc:HGNC:28732]	13	24307166	24322535	protein_coding
XLOC_006416	C1QTNF9B	0.0185567	0	0.00927835	0.00927835	ENSG00000205863	C1q and TNF related 9B [Source:HGNC Symbol;Acc:HGNC:34072]	13	23891099	23897502	protein_coding
XLOC_005553	C1R	0.526259	9.5668	5.04653	4.52027	ENSG00000159403	complement C1r [Source:HGNC Symbol;Acc:HGNC:1246]	12	7080214	7092540	protein_coding
XLOC_005554	C1RL	13.305	8.33033	10.8177	2.48733	ENSG00000139178	complement C1r subcomponent like [Source:HGNC Symbol;Acc:HGNC:21265]	12	7089587	7109238	protein_coding
XLOC_004951	C1RL-AS1	0.714812	2.04221	1.37851	0.663699	ENSG00000205885	C1RL antisense RNA 1 [Source:HGNC Symbol;Acc:HGNC:27461]	12	7108052	7122524	lncRNA
XLOC_004950	C1S	0.38721	3.12037	1.75379	1.36658	ENSG00000182326	complement C1s [Source:HGNC Symbol;Acc:HGNC:1247]	12	6988259	7071032	protein_coding
XLOC_019525	C2	0.865326	0	0.432663	0.432663	ENSG00000166278	complement C2 [Source:HGNC Symbol;Acc:HGNC:1248]	6	31897785	31945673	protein_coding
XLOC_020744	C2	0	0	0	0	ENSG00000166278	complement C2 [Source:HGNC Symbol;Acc:HGNC:1248]	6	31897785	31945673	protein_coding
XLOC_020939	C2	0	0	0	0	ENSG00000166278	complement C2 [Source:HGNC Symbol;Acc:HGNC:1248]	6	31897785	31945673	protein_coding
[truncated: 20,793 more rows]
